# Supplementary material for: SUVR2 is involved in transcriptional gene silencing by associating with SNF2-related chromatin-remodeling proteins in Arabidopsis
Source: Cell Res. 2014 Nov 25;24(12):1445–65. doi: 10.1038/cr.2014.156 (PMC4260354; doi:10.1038/cr.2014.156)
Supplement: Supplementary information, Table S1 — Numbers of Pol IV-dependent siRNA reads in 500-bp genomic windows for each ecotype. [file cr2014156x13.xls]

## Sheet: A_B.anno
Table S1. Numbers of Pol IV-dependent siRNA reads in 500-bp genomic windows for each ecotype.
Chromosome position	ros1	ros1nrpd1	ros1nrpe1	ros1suvr2	Annotation
Chr1_0_499	262	3	119	56
Chr1_14500_14999	174	0	11	7
Chr1_17000_17499	1319	30	704	864	AT1TE00025||ATREP3||RC/Helitron;
Chr1_17500_17999	892	27	831	679	AT1TE00025||ATREP3||RC/Helitron;AT1TE00030||ATHATN7||DNA/HAT;
Chr1_18000_18499	1720	48	609	1574
Chr1_18500_18999	323	24	230	416
Chr1_22500_22999	207	0	0	0
Chr1_44500_44999	401	3	38	608
Chr1_55500_55999	491	18	206	495	AT1TE00150||SIMPLEHAT1||DNA/HAT;
Chr1_56000_56499	210	6	234	176
Chr1_77000_77499	155	6	21	135
Chr1_257500_257999	404	33	268	364	AT1TE00840||AT9NMU1||DNA/MuDR;
Chr1_258500_258999	287	0	36	184
Chr1_423000_423499	184	12	51	161	AT1TE01370||ARNOLDY1||DNA/MuDR;
Chr1_423500_423999	481	12	136	420
Chr1_424000_424499	346	3	100	270
Chr1_431000_431499	135	12	34	262	AT1TE01400||TAG2||DNA/HAT;
Chr1_431500_431999	304	3	361	300
Chr1_433000_433499	262	9	113	221
Chr1_499000_499499	488	3	317	319	AT1TE01615||ATREP3||RC/Helitron;AT1TE01615||ATREP3||RC/Helitron;
Chr1_499500_499999	915	27	1174	732	AT1TE01615||ATREP3||RC/Helitron;AT1TE01615||ATREP3||RC/Helitron;
Chr1_500000_500499	1523	36	776	1758	AT1TE01615||ATREP3||RC/Helitron;AT1TE01615||ATREP3||RC/Helitron;
Chr1_500500_500999	2445	67	1091	1532	AT1TE01620||ATREP3||RC/Helitron;
Chr1_501000_501499	682	21	350	439
Chr1_512500_512999	556	27	226	578
Chr1_540500_540999	569	15	416	555
Chr1_549500_549999	433	15	100	277
Chr1_550000_550499	520	33	113	353
Chr1_550500_550999	368	18	108	236
Chr1_587500_587999	562	9	122	386
Chr1_634000_634499	310	15	10	525
Chr1_696000_696499	223	21	72	180	AT1TE02265||ATREP1||RC/Helitron;
Chr1_696500_696999	1267	15	281	875	AT1TE02270||ATREP10D||RC/Helitron;
Chr1_697000_697499	375	0	203	326	AT1TE02275||HELITRONY3||RC/Helitron;
Chr1_758500_758999	336	9	161	255	AT1TE02465||ATREP5||RC/Helitron;
Chr1_759000_759499	472	21	402	548	AT1TE02465||ATREP5||RC/Helitron;AT1TE02465||ATREP5||RC/Helitron;
Chr1_759500_759999	407	9	498	368	AT1TE02465||ATREP5||RC/Helitron;AT1TE02465||ATREP5||RC/Helitron;
Chr1_760000_760499	585	15	409	469
Chr1_781500_781999	598	9	187	510	AT1TE02540||ATREP15||RC/Helitron;
Chr1_791500_791999	336	12	74	229
Chr1_792000_792499	320	15	60	225
Chr1_889000_889499	624	6	165	484
Chr1_944000_944499	200	3	168	172
Chr1_972000_972499	226	3	0	0
Chr1_1160000_1160499	346	18	24	420	AT1TE03785||ATREP11A||RC/Helitron;
Chr1_1194500_1194999	346	15	129	244
Chr1_1195000_1195499	488	6	59	390
Chr1_1249500_1249999	284	9	90	247
Chr1_1250000_1250499	601	18	139	462
Chr1_1250500_1250999	750	33	178	540
Chr1_1276000_1276499	142	3	102	108
Chr1_1276500_1276999	633	12	79	458
Chr1_1289000_1289499	692	27	211	555
Chr1_1430000_1430499	216	3	148	289	AT1TE04675||TAG2||DNA/HAT;
Chr1_1430500_1430999	488	12	223	623
Chr1_1441500_1441999	1083	21	749	1630	AT1TE04710||ATDNAI27T9B||DNA/MuDR;
Chr1_1442500_1442999	152	6	243	138
Chr1_1444000_1444499	155	3	203	259
Chr1_1476500_1476999	181	6	36	187
Chr1_1522500_1522999	239	3	89	172
Chr1_1614500_1614999	226	3	8	105
Chr1_1616000_1616499	281	0	0	0
Chr1_1617500_1617999	184	3	50	202
Chr1_1975000_1975499	378	12	197	447	AT1TE06470||ATHATN7||DNA/HAT;
Chr1_1975500_1975999	404	6	625	462	AT1TE06480||ATREP3||RC/Helitron;
Chr1_1976000_1976499	769	39	588	698	AT1TE06480||ATREP3||RC/Helitron;
Chr1_1976500_1976999	611	15	686	522
Chr1_2157500_2157999	262	9	110	184
Chr1_2234000_2234499	669	6	452	574	AT1TE07300||ATREP3||RC/Helitron;
Chr1_2234500_2234999	572	27	700	495
Chr1_2340000_2340499	164	0	34	232
Chr1_2473000_2473499	860	27	390	950
Chr1_2531500_2531999	284	3	59	289	AT1TE08240||TAG2||DNA/HAT;
Chr1_2587000_2587499	627	6	221	454	AT1TE08420||ATREP2||RC/Helitron;
Chr1_2587500_2587999	747	12	296	612	AT1TE08430||ATREP2||RC/Helitron;
Chr1_2588000_2588499	443	12	126	435
Chr1_2657500_2657999	187	6	86	157
Chr1_2788500_2788999	113	0	149	150	AT1TE09080||VANDAL14||DNA/MuDR;
Chr1_2800500_2800999	161	3	73	225
Chr1_2986000_2986499	116	0	47	112	AT1TE09705||VANDAL8||DNA/MuDR;
Chr1_2986500_2986999	216	0	105	157
Chr1_3023500_3023999	498	12	307	338	AT1TE09820||ATREP6||RC/Helitron;
Chr1_3024000_3024499	420	12	61	405
Chr1_3073000_3073499	242	6	115	240	AT1TE09970||ATREP3||RC/Helitron;
Chr1_3073500_3073999	1656	58	458	1247	AT1TE09970||ATREP3||RC/Helitron;
Chr1_3074000_3074499	556	15	742	465	AT1TE09970||ATREP3||RC/Helitron;
Chr1_3250500_3250999	168	0	187	120	AT1TE10565||HELITRONY3||RC/Helitron;
Chr1_3251000_3251499	947	12	415	559	AT1TE10565||HELITRONY3||RC/Helitron;
Chr1_3342500_3342999	113	0	41	146	AT1TE10875||ATREP3||RC/Helitron;
Chr1_3343000_3343499	145	0	14	127
Chr1_3412500_3412999	181	12	76	150	AT1TE11105||HELITRONY3||RC/Helitron;
Chr1_3413500_3413999	566	15	599	559	AT1TE11110||ATREP3||RC/Helitron;
Chr1_3414000_3414499	1474	24	802	1536
Chr1_3414500_3414999	239	9	187	251
Chr1_3427500_3427999	262	12	171	247
Chr1_3497500_3497999	294	6	99	311	AT1TE11380||HELITRONY1E||RC/Helitron;
Chr1_3498000_3498499	152	3	96	123
Chr1_3498500_3498999	229	6	77	210
Chr1_3546500_3546999	197	0	56	225	AT1TE11535||BRODYAGA1||DNA/MuDR;
Chr1_3547000_3547499	116	3	213	161
Chr1_3547500_3547999	420	15	196	608
Chr1_3762500_3762999	591	6	467	559
Chr1_3771000_3771499	291	6	285	304	AT1TE12275||ATREP10D||RC/Helitron;
Chr1_3780500_3780999	391	12	181	259	AT1TE12295||ATCOPIA78||LTR/Copia;
Chr1_3781000_3781499	200	0	126	86	AT1TE12295||ATCOPIA78||LTR/Copia;
Chr1_3785000_3785499	352	15	211	247
Chr1_3785500_3785999	216	0	86	78
Chr1_3825500_3825999	443	12	491	567	AT1TE12430||ARNOLDY1||DNA/MuDR;
Chr1_3910500_3910999	782	15	168	507
Chr1_4093000_4093499	556	3	100	308	AT1TE13310||HELITRONY3||RC/Helitron;
Chr1_4094000_4094499	1102	9	497	683
Chr1_4110000_4110499	336	6	144	304	AT1TE13365||AT9NMU1||DNA/MuDR;
Chr1_4110500_4110999	621	55	318	694	AT1TE13375||ARNOLDY1||DNA/MuDR;
Chr1_4112000_4112499	766	21	1337	638	AT1TE13375||ARNOLDY1||DNA/MuDR;
Chr1_4112500_4112999	553	12	895	507
Chr1_4209000_4209499	611	18	154	578
Chr1_4209500_4209999	142	0	103	165
Chr1_4406000_4406499	2924	67	1486	4102	AT1TE14315||META1||LTR/Copia;
Chr1_4406500_4406999	207	6	268	300	AT1TE14315||META1||LTR/Copia;
Chr1_4407000_4407499	578	9	461	717	AT1TE14315||META1||LTR/Copia;
Chr1_4407500_4407999	313	15	364	409	AT1TE14315||META1||LTR/Copia;
Chr1_4408000_4408499	420	24	504	623	AT1TE14315||META1||LTR/Copia;
Chr1_4410000_4410499	181	6	265	262	AT1TE14315||META1||LTR/Copia;AT1TE14315||META1||LTR/Copia;
Chr1_4410500_4410999	1154	24	678	1468
Chr1_4411000_4411499	3635	55	507	4594
Chr1_4583000_4583499	944	9	246	571	AT1TE14870||HELITRONY1D||RC/Helitron;
Chr1_4658000_4658499	155	3	0	138	AT1TE15090||ATREP10D||RC/Helitron;
Chr1_4770000_4770499	892	24	557	912
Chr1_4770500_4770999	323	6	54	326
Chr1_4785500_4785999	494	21	625	462	AT1TE15510||ATREP3||RC/Helitron;
Chr1_4786000_4786499	1581	33	729	1198	AT1TE15510||ATREP3||RC/Helitron;
Chr1_4786500_4786999	1125	15	1033	946	AT1TE15510||ATREP3||RC/Helitron;
Chr1_4787000_4787499	258	9	207	184	AT1TE15515||ATREP5||RC/Helitron;
Chr1_4966500_4966999	255	0	131	217
Chr1_5099000_5099499	219	6	247	217
Chr1_5100500_5100999	216	9	214	217
Chr1_5101500_5101999	207	6	262	409
Chr1_5171500_5171999	181	9	31	82
Chr1_5285000_5285499	258	0	36	495
Chr1_5437000_5437499	274	12	292	210	AT1TE17560||HELITRONY1D||RC/Helitron;
Chr1_5437500_5437999	430	6	272	296
Chr1_5657500_5657999	190	0	85	138	AT1TE18295||ATREP10B||RC/Helitron;
Chr1_5658500_5658999	145	12	282	116
Chr1_5659000_5659499	530	9	183	409
Chr1_5681500_5681999	274	12	49	323
Chr1_5700000_5700499	718	18	557	777
Chr1_5700500_5700999	850	27	549	762
Chr1_5701000_5701499	769	24	328	683
Chr1_5701500_5701999	375	3	276	330
Chr1_5702000_5702499	174	9	36	142
Chr1_5799000_5799499	511	12	194	484
Chr1_5862500_5862999	223	6	15	247	AT1TE18955||ATREP2||RC/Helitron;
Chr1_5863000_5863499	698	9	504	555
Chr1_5899000_5899499	701	21	321	473
Chr1_5899500_5899999	721	24	131	694
Chr1_5916000_5916499	232	6	317	255
Chr1_5958500_5958999	452	9	177	375	AT1TE19270||ATLINE1;
Chr1_5965500_5965999	1361	42	2624	1427	AT1TE19285||SIMPLEHAT2||DNA/HAT;
Chr1_5966500_5966999	630	18	1073	638	AT1TE19300||ATHPOGON1||DNA/Pogo;
Chr1_5974500_5974999	226	0	79	161
Chr1_5975000_5975499	171	3	147	229
Chr1_6102500_6102999	229	6	33	191
Chr1_6156500_6156999	342	3	188	450	AT1TE19910||VANDAL2N1||DNA/MuDR;
Chr1_6158500_6158999	621	9	441	747
Chr1_6218500_6218999	2348	42	550	1765
Chr1_6219000_6219499	187	0	15	176
Chr1_6234000_6234499	226	3	429	232	AT1TE20180||ATREP10D||RC/Helitron;
Chr1_6234500_6234999	219	6	319	146	AT1TE20180||ATREP10D||RC/Helitron;
Chr1_6235000_6235499	181	6	121	131
Chr1_6237500_6237999	391	15	260	574
Chr1_6273500_6273999	274	12	57	319	AT1TE20315||TAG2||DNA/HAT;
Chr1_6302500_6302999	391	9	302	240
Chr1_6330000_6330499	530	12	2	214
Chr1_6403500_6403999	307	9	51	401	AT1TE20755||ATREP6||RC/Helitron;
Chr1_6404000_6404499	122	0	44	154	AT1TE20755||ATREP6||RC/Helitron;
Chr1_6404500_6404999	242	9	106	259
Chr1_6454500_6454999	307	6	206	127	AT1TE20925||SIMPLEHAT2||DNA/HAT;
Chr1_6455500_6455999	805	9	1398	740
Chr1_6470000_6470499	291	12	61	225
Chr1_6515000_6515499	688	3	132	424
Chr1_6538000_6538499	4547	58	664	5578	AT1TE21210||META1||LTR/Copia;
Chr1_6538500_6538999	1316	24	775	1885	AT1TE21210||META1||LTR/Copia;
Chr1_6539000_6539499	226	6	286	289	AT1TE21210||META1||LTR/Copia;AT1TE21210||META1||LTR/Copia;
Chr1_6541000_6541499	420	24	507	616	AT1TE21210||META1||LTR/Copia;
Chr1_6541500_6541999	362	24	448	713	AT1TE21210||META1||LTR/Copia;
Chr1_6542000_6542499	485	12	458	601	AT1TE21210||META1||LTR/Copia;
Chr1_6542500_6542999	184	3	260	255	AT1TE21210||META1||LTR/Copia;
Chr1_6543000_6543499	6249	103	2237	8561
Chr1_6575000_6575499	139	0	57	154
Chr1_6589500_6589999	281	18	98	308
Chr1_6615500_6615999	297	3	10	75
Chr1_6704000_6704499	2662	39	833	3441	AT1TE21710||META1||LTR/Copia;
Chr1_6704500_6704999	210	3	269	142	AT1TE21710||META1||LTR/Copia;
Chr1_6707000_6707499	278	9	294	277	AT1TE21710||META1||LTR/Copia;
Chr1_6707500_6707999	646	21	537	1006	AT1TE21710||META1||LTR/Copia;
Chr1_6708500_6708999	316	0	455	424
Chr1_6709000_6709499	6284	82	1033	7877
Chr1_6736000_6736499	511	24	985	495	AT1TE21790||ATREP3||RC/Helitron;
Chr1_6736500_6736999	1310	42	665	924	AT1TE21790||ATREP3||RC/Helitron;
Chr1_6737000_6737499	197	6	105	214
Chr1_6743000_6743499	643	18	713	676	AT1TE21805||SIMPLEHAT1||DNA/HAT;
Chr1_6870500_6870999	190	0	30	93
Chr1_6906000_6906499	1387	103	846	1367
Chr1_7035000_7035499	695	21	396	488	AT1TE22750||ATREP3||RC/Helitron;
Chr1_7035500_7035999	1297	36	759	706	AT1TE22750||ATREP3||RC/Helitron;
Chr1_7036000_7036499	931	27	703	965	AT1TE22750||ATREP3||RC/Helitron;
Chr1_7036500_7036999	2322	48	851	2043	AT1TE22760||ARNOLDY2||DNA/MuDR;
Chr1_7037000_7037499	527	6	353	405
Chr1_7241000_7241499	546	12	4	661
Chr1_7251500_7251999	181	3	33	60
Chr1_7257000_7257499	200	3	69	323
Chr1_7282000_7282499	300	15	302	293	AT1TE23505||ATREP5||RC/Helitron;
Chr1_7282500_7282999	216	9	379	225	AT1TE23505||ATREP5||RC/Helitron;
Chr1_7283000_7283499	271	3	435	293	AT1TE23505||ATREP5||RC/Helitron;
Chr1_7283500_7283999	889	18	657	698	AT1TE23505||ATREP5||RC/Helitron;
Chr1_7344000_7344499	116	3	14	112
Chr1_7353000_7353499	119	0	198	187	AT1TE23740||VANDAL14||DNA/MuDR;
Chr1_7365500_7365999	333	3	2	236
Chr1_7393000_7393499	164	0	27	97
Chr1_7459000_7459499	210	6	1	409
Chr1_7665000_7665499	197	0	2	41
Chr1_7714500_7714999	368	9	194	206	AT1TE24850||ATCOPIA78||LTR/Copia;
Chr1_7717500_7717999	294	6	171	214	AT1TE24850||ATCOPIA78||LTR/Copia;
Chr1_7722000_7722499	349	6	193	154
Chr1_7725000_7725499	1077	15	211	563
Chr1_7761000_7761499	184	33	198	236	AT1TE24955||AT9NMU1||DNA/MuDR;
Chr1_7762000_7762499	352	0	51	247
Chr1_7766000_7766499	278	0	76	127
Chr1_7834000_7834499	155	3	7	157
Chr1_7936500_7936999	274	3	4	45
Chr1_7961000_7961499	287	3	77	432
Chr1_7985000_7985499	1326	9	811	1104	AT1TE25685||SIMPLEHAT2||DNA/HAT;
Chr1_7986000_7986499	1442	33	632	950
Chr1_8016000_8016499	349	9	56	300
Chr1_8016500_8016999	236	6	31	262
Chr1_8114500_8114999	876	21	276	612	AT1TE26120||ATREP3||RC/Helitron;
Chr1_8115000_8115499	459	21	549	409	AT1TE26120||ATREP3||RC/Helitron;
Chr1_8115500_8115999	1759	48	850	1641	AT1TE26120||ATREP3||RC/Helitron;
Chr1_8116000_8116499	3247	67	1238	3155	AT1TE26125||ATREP1||RC/Helitron;
Chr1_8116500_8116999	798	21	758	601
Chr1_8169500_8169999	184	3	72	93	AT1TE26305||ATREP7||RC/Helitron;AT1TE26305||ATREP7||RC/Helitron;
Chr1_8189500_8189999	336	9	15	390	AT1TE26370||ATREP2A||RC/Helitron;AT1TE26370||ATREP2A||RC/Helitron;
Chr1_8190000_8190499	805	18	232	552
Chr1_8201000_8201499	245	9	98	244
Chr1_8205000_8205499	197	3	131	206
Chr1_8229500_8229999	171	0	7	63
Chr1_8238500_8238999	546	12	580	604	AT1TE26535||HELITRONY3||RC/Helitron;
Chr1_8252500_8252999	249	9	7	56
Chr1_8254500_8254999	278	9	14	127
Chr1_8267000_8267499	1572	21	1584	1266
Chr1_8267500_8267999	562	12	20	86
Chr1_8272500_8272999	365	0	74	281
Chr1_8276500_8276999	883	21	1148	803	AT1TE26670||HELITRONY3||RC/Helitron;
Chr1_8277000_8277499	960	6	791	661	AT1TE26675||SIMPLEGUY1||DNA/Harbinger;
Chr1_8277500_8277999	355	6	113	236	AT1TE26675||SIMPLEGUY1||DNA/Harbinger;
Chr1_8278000_8278499	109	3	138	101	AT1TE26675||SIMPLEGUY1||DNA/Harbinger;
Chr1_8278500_8278999	184	3	129	169
Chr1_8289500_8289999	578	6	371	552	AT1TE26725||ATREP10A||RC/Helitron;
Chr1_8290000_8290499	365	6	500	477	AT1TE26735||ATREP3||RC/Helitron;
Chr1_8290500_8290999	1627	42	572	1416	AT1TE26735||ATREP3||RC/Helitron;
Chr1_8291000_8291499	808	21	619	495	AT1TE26735||ATREP3||RC/Helitron;
Chr1_8374500_8374999	433	0	203	383
Chr1_8489500_8489999	853	15	775	567	AT1TE27400||HELITRONY1A||RC/Helitron;
Chr1_8490000_8490499	676	36	603	623	AT1TE27405||ATLINEIII||LINE/L1;
Chr1_8538500_8538999	271	3	37	161	AT1TE27550||ATREP1||RC/Helitron;
Chr1_8539000_8539499	252	3	295	176
Chr1_8539500_8539999	1943	36	311	1446
Chr1_8577500_8577999	219	6	95	176
Chr1_8622500_8622999	831	12	285	525	AT1TE27830||ATREP1||RC/Helitron;AT1TE27810||ATREP11||RC/Helitron;
Chr1_8623000_8623499	145	3	180	135	AT1TE27810||ATREP11||RC/Helitron;
Chr1_8656000_8656499	164	0	27	75
Chr1_8723000_8723499	190	6	102	165
Chr1_8790000_8790499	197	3	23	247	AT1TE28370||VANDAL5||DNA/MuDR;
Chr1_8883500_8883999	420	6	24	499
Chr1_8987000_8987499	148	3	23	116
Chr1_9015500_9015999	116	3	229	131
Chr1_9062000_9062499	795	30	665	830
Chr1_9130000_9130499	410	3	2	3
Chr1_9133000_9133499	530	9	4	11
Chr1_9138000_9138499	426	12	40	484
Chr1_9174000_9174499	540	12	87	582
Chr1_9188500_9188999	226	0	56	48
Chr1_9203000_9203499	236	9	0	308
Chr1_9236000_9236499	511	24	874	432	AT1TE29770||ARNOLDY2||DNA/MuDR;
Chr1_9304500_9304999	384	18	82	334	AT1TE29990||ATLINE1A||LINE/L1;
Chr1_9305000_9305499	430	27	216	435	AT1TE29995||DT1||DNA/Mariner;
Chr1_9305500_9305999	216	3	135	247	AT1TE30000||HELITRON4||RC/Helitron;
Chr1_9357500_9357999	443	9	18	356
Chr1_9367000_9367499	271	0	12	150	AT1TE30185||ATREP11A||RC/Helitron;
Chr1_9373500_9373999	520	3	8	341
Chr1_9384000_9384499	2050	27	563	1427	AT1TE30240||ATREP1||RC/Helitron;
Chr1_9384500_9384999	456	3	328	285	AT1TE30250||ATREP10D||RC/Helitron;
Chr1_9418000_9418499	559	9	441	428	AT1TE30365||ATREP1||RC/Helitron;
Chr1_9418500_9418999	216	0	172	191	AT1TE30370||ATREP10B||RC/Helitron;
Chr1_9550500_9550999	210	9	102	169
Chr1_9706500_9706999	591	15	125	657
Chr1_9707500_9707999	129	0	214	214
Chr1_9754500_9754999	258	12	105	108
Chr1_9755000_9755499	323	12	118	135
Chr1_9755500_9755999	258	9	90	131
Chr1_9756000_9756499	245	9	119	123
Chr1_9762500_9762999	339	6	18	255
Chr1_9778000_9778499	517	6	28	323
Chr1_9816000_9816499	676	24	370	518	AT1TE31590||ATREP3||RC/Helitron;
Chr1_9816500_9816999	928	33	546	623	AT1TE31590||ATREP3||RC/Helitron;
Chr1_9817000_9817499	2260	51	1426	2284	AT1TE31590||ATREP3||RC/Helitron;
Chr1_9818000_9818499	481	0	175	319
Chr1_9836500_9836999	126	0	242	131	AT1TE31660||ATREP11||RC/Helitron;
Chr1_9837000_9837499	161	0	260	138	AT1TE31665||ATREP3||RC/Helitron;
Chr1_9852500_9852999	271	3	1	146
Chr1_9862500_9862999	494	9	85	593	AT1TE31750||ATREP13||RC/Helitron;
Chr1_9865500_9865999	866	24	908	867	AT1TE31775||ATREP3||RC/Helitron;
Chr1_9866000_9866499	1248	21	846	1299	AT1TE31775||ATREP3||RC/Helitron;
Chr1_9866500_9866999	2053	33	866	1254	AT1TE31790||HELITRONY1B||RC/Helitron;AT1TE31775||ATREP3||RC/Helitron;
Chr1_9867000_9867499	873	21	318	634	AT1TE31775||ATREP3||RC/Helitron;
Chr1_9884000_9884499	436	9	47	435
Chr1_9915000_9915499	226	9	17	161	AT1TE31970||BRODYAGA1A||DNA/MuDR;
Chr1_9915500_9915999	213	12	109	202	AT1TE31975||BRODYAGA1A||DNA/MuDR;
Chr1_9916000_9916499	423	24	513	627
Chr1_9918500_9918999	274	6	129	236
Chr1_9919000_9919499	837	27	74	796
Chr1_10021000_10021499	203	9	118	247	AT1TE32330||ATREP11||RC/Helitron;
Chr1_10021500_10021999	1387	18	406	1220
Chr1_10050500_10050999	158	0	59	97
Chr1_10151500_10151999	287	0	1	7
Chr1_10152500_10152999	326	6	105	375	AT1TE32755||VANDAL1||DNA/MuDR;
Chr1_10206500_10206999	197	6	23	108
Chr1_10314500_10314999	139	0	273	112	AT1TE33345||ATCOPIA54||LTR/Copia;
Chr1_10421000_10421499	213	3	95	142
Chr1_10421500_10421999	274	6	8	56
Chr1_10507000_10507499	197	0	118	157
Chr1_10524500_10524999	164	0	31	45	AT1TE34015||HELITRONY3||RC/Helitron;
Chr1_10526000_10526499	1183	18	438	668	AT1TE34015||HELITRONY3||RC/Helitron;
Chr1_10527000_10527499	1329	27	258	826	AT1TE34015||HELITRONY3||RC/Helitron;
Chr1_10528500_10528999	679	18	392	871	AT1TE34015||HELITRONY3||RC/Helitron;
Chr1_10568000_10568499	116	0	28	90	AT1TE34170||ATREP6||RC/Helitron;
Chr1_10568500_10568999	194	3	85	138
Chr1_10579000_10579499	139	0	8	154	AT1TE34215||ATREP1||RC/Helitron;AT1TE34215||ATREP1||RC/Helitron;
Chr1_10579500_10579999	1811	18	621	1363
Chr1_10580000_10580499	815	12	206	473
Chr1_10591500_10591999	384	15	116	319	AT1TE34265||BRODYAGA2||DNA/MuDR;
Chr1_10592000_10592499	245	18	67	240
Chr1_10597500_10597999	197	9	69	191	AT1TE34295||HELITRONY3||RC/Helitron;
Chr1_10598000_10598499	320	12	177	281
Chr1_10624000_10624499	164	0	76	157
Chr1_10638000_10638499	439	9	15	11
Chr1_10652500_10652999	475	24	475	649
Chr1_10803000_10803499	401	6	113	326
Chr1_10814000_10814499	287	12	7	169
Chr1_10852500_10852999	161	3	144	184
Chr1_10853000_10853499	365	9	28	315
Chr1_10915000_10915499	549	27	552	623	AT1TE35255||ATCOPIA15||LTR/Copia;
Chr1_10915500_10915999	213	3	105	169
Chr1_10922000_10922499	329	3	21	217	AT1TE35280||SIMPLEGUY1||DNA/Harbinger;
Chr1_10923500_10923999	249	3	30	184
Chr1_10924500_10924999	727	6	34	567
Chr1_10929000_10929499	168	9	33	289	AT1TE35305||VANDAL8||DNA/MuDR;AT1TE35305||VANDAL8||DNA/MuDR;
Chr1_10931000_10931499	698	24	508	683
Chr1_10982500_10982999	152	3	119	225	AT1TE35465||ATGP1||LTR/Gypsy;
Chr1_11019500_11019999	236	0	229	184
Chr1_11032000_11032499	378	12	27	191	AT1TE35640||ATLINE1;
Chr1_11048500_11048999	190	3	148	259	AT1TE35680||VANDAL2N1||DNA/MuDR;
Chr1_11051000_11051499	1044	24	651	1284
Chr1_11083000_11083499	239	15	17	154
Chr1_11111000_11111499	417	18	188	706	AT1TE35900||ATLINE1;
Chr1_11117500_11117999	262	12	168	277
Chr1_11129000_11129499	711	27	34	642
Chr1_11174000_11174499	255	6	24	229	AT1TE36120||ATREP2A||RC/Helitron;
Chr1_11174500_11174999	307	12	230	274
Chr1_11204500_11204999	533	3	43	469	AT1TE36220||ATREP19||DNA;
Chr1_11212000_11212499	216	9	2	112
Chr1_11241500_11241999	232	18	121	259
Chr1_11259500_11259999	210	6	161	240
Chr1_11286500_11286999	1419	36	1222	1033	AT1TE36510||HELITRONY3||RC/Helitron;
Chr1_11287500_11287999	1494	21	249	1160
Chr1_11315000_11315499	236	3	25	266	AT1TE36605||TAG2||DNA/HAT;
Chr1_11351500_11351999	207	15	288	229	AT1TE36720||ATREP10B||RC/Helitron;
Chr1_11352000_11352499	595	12	406	514
Chr1_11407500_11407999	200	6	216	131	AT1TE36890||ATREP5||RC/Helitron;
Chr1_11408000_11408499	938	24	508	785	AT1TE36890||ATREP5||RC/Helitron;
Chr1_11408500_11408999	359	12	566	308	AT1TE36890||ATREP5||RC/Helitron;
Chr1_11409000_11409499	252	15	429	247	AT1TE36890||ATREP5||RC/Helitron;AT1TE36890||ATREP5||RC/Helitron;
Chr1_11409500_11409999	488	18	392	518	AT1TE36890||ATREP5||RC/Helitron;AT1TE36890||ATREP5||RC/Helitron;
Chr1_11410000_11410499	300	3	77	191
Chr1_11428000_11428499	394	3	291	326
Chr1_11522000_11522499	417	12	433	401	AT1TE37275||ATREP11||RC/Helitron;
Chr1_11550500_11550999	449	0	152	255	AT1TE37395||HELITRONY3||RC/Helitron;
Chr1_11592500_11592999	659	12	8	225
Chr1_11620500_11620999	284	12	21	326
Chr1_11649000_11649499	320	9	185	236	AT1TE37715||HELITRONY1E||RC/Helitron;AT1TE37715||HELITRONY1E||RC/Helitron;
Chr1_11661000_11661499	329	0	8	112
Chr1_11669000_11669499	2021	27	301	1341	AT1TE37790||ATREP1||RC/Helitron;AT1TE37790||ATREP1||RC/Helitron;
Chr1_11669500_11669999	313	3	350	300	AT1TE37795||ATREP10B||RC/Helitron;
Chr1_11700000_11700499	1452	42	1036	1115	AT1TE37890||ATREP3||RC/Helitron;AT1TE37890||ATREP3||RC/Helitron;
Chr1_11700500_11700999	2037	51	1243	1739	AT1TE37890||ATREP3||RC/Helitron;AT1TE37890||ATREP3||RC/Helitron;
Chr1_11701000_11701499	1381	33	1187	1329	AT1TE37900||HELITRONY1B||RC/Helitron;
Chr1_11701500_11701999	323	3	181	353
Chr1_11704000_11704499	177	9	258	289	AT1TE37915||VANDAL3||DNA/MuDR;
Chr1_11704500_11704999	161	0	255	266
Chr1_11706500_11706999	465	3	250	424	AT1TE37925||ATREP5||RC/Helitron;
Chr1_11707000_11707499	284	21	497	281	AT1TE37925||ATREP5||RC/Helitron;
Chr1_11708000_11708499	517	21	347	499	AT1TE37930||ATREP5||RC/Helitron;
Chr1_11708500_11708999	514	3	479	364
Chr1_11720500_11720999	242	0	70	184	AT1TE37975||ATREP4||RC/Helitron;
Chr1_11721500_11721999	239	0	338	206	AT1TE37980||HELITRONY3||RC/Helitron;
Chr1_11732500_11732999	417	24	234	420
Chr1_11736000_11736499	2843	70	1008	3140	AT1TE38035||ATREP3||RC/Helitron;
Chr1_11736500_11736999	1588	33	776	927	AT1TE38035||ATREP3||RC/Helitron;
Chr1_11737000_11737499	815	18	374	589	AT1TE38045||HELITRONY1D||RC/Helitron;
Chr1_11740500_11740999	439	0	33	401
Chr1_11752000_11752499	326	3	113	326	AT1TE38090||VANDAL2N1||DNA/MuDR;
Chr1_11754500_11754999	197	3	151	259
Chr1_11803500_11803999	375	6	379	341
Chr1_11807500_11807999	184	0	14	52
Chr1_11817500_11817999	394	3	177	353	AT1TE38300||SIMPLEHAT1||DNA/HAT;
Chr1_11818500_11818999	207	3	34	116
Chr1_11822000_11822499	423	12	49	454
Chr1_11895500_11895999	414	0	611	717	AT1TE38530||ARNOLD2||DNA/MuDR;
Chr1_11988000_11988499	245	3	80	146
Chr1_12050000_12050499	194	0	7	56
Chr1_12078000_12078499	219	15	151	240
Chr1_12084000_12084499	245	6	64	315
Chr1_12097000_12097499	164	3	28	210	AT1TE39225||ATREP2||RC/Helitron;
Chr1_12097500_12097999	1022	39	487	1040	AT1TE39230||HELITRONY1D||RC/Helitron;
Chr1_12137500_12137999	255	6	37	293
Chr1_12138500_12138999	410	21	61	293	AT1TE39375||VANDAL12||DNA/MuDR;
Chr1_12139000_12139499	514	30	998	770
Chr1_12143000_12143499	469	9	539	529	AT1TE39405||ATREP10D||RC/Helitron;
Chr1_12183000_12183499	135	18	60	146	AT1TE39530||ATREP2A||RC/Helitron;AT1TE39535||ATREP2A||RC/Helitron;
Chr1_12183500_12183999	556	24	217	488
Chr1_12220000_12220499	155	3	209	78
Chr1_12240000_12240499	232	6	7	123	AT1TE39755||ATREP2||RC/Helitron;
Chr1_12240500_12240999	1106	24	413	773	AT1TE39770||ATREP1||RC/Helitron;
Chr1_12302500_12302999	232	6	0	274
Chr1_12303000_12303499	439	12	10	484
Chr1_12328000_12328499	3137	55	893	2731	AT1TE40090||ATREP3||RC/Helitron;
Chr1_12328500_12328999	1216	27	586	1187	AT1TE40090||ATREP3||RC/Helitron;
Chr1_12329000_12329499	1979	51	1176	1600	AT1TE40090||ATREP3||RC/Helitron;AT1TE40090||ATREP3||RC/Helitron;
Chr1_12329500_12329999	986	33	691	668	AT1TE40095||HELITRONY1D||RC/Helitron;
Chr1_12333500_12333999	171	6	51	161	AT1TE40120||HELITRONY3||RC/Helitron;
Chr1_12337500_12337999	462	9	430	533	AT1TE40120||HELITRONY3||RC/Helitron;
Chr1_12364000_12364499	676	9	389	492	AT1TE40240||ATREP3||RC/Helitron;
Chr1_12364500_12364999	1740	55	795	1014	AT1TE40240||ATREP3||RC/Helitron;
Chr1_12365000_12365499	2018	42	942	1829	AT1TE40240||ATREP3||RC/Helitron;
Chr1_12365500_12365999	507	6	706	353	AT1TE40240||ATREP3||RC/Helitron;
Chr1_12457500_12457999	155	3	73	150	AT1TE40530||ATREP3||RC/Helitron;
Chr1_12477000_12477499	362	3	142	646	AT1TE40620||VANDALNX2||DNA/MuDR;
Chr1_12517000_12517499	410	9	43	244
Chr1_12525500_12525999	352	18	103	443	AT1TE40770||ATREP11A||RC/Helitron;
Chr1_12562000_12562499	611	12	497	529	AT1TE40925||ATREP3||RC/Helitron;
Chr1_12562500_12562999	2151	39	820	1968	AT1TE40925||ATREP3||RC/Helitron;
Chr1_12563000_12563499	1814	45	1118	1198	AT1TE40925||ATREP3||RC/Helitron;
Chr1_12563500_12563999	371	18	467	334
Chr1_12564000_12564499	611	12	135	428
Chr1_12573500_12573999	119	0	54	154	AT1TE40970||LIMPET1||DNA/MuDR;
Chr1_12618500_12618999	381	3	181	274	AT1TE41170||ATREP1||RC/Helitron;
Chr1_12619000_12619499	394	3	305	409	AT1TE41175||ATREP10D||RC/Helitron;AT1TE41175||ATREP10D||RC/Helitron;
Chr1_12662500_12662999	452	6	30	296
Chr1_12674500_12674999	326	9	394	416	AT1TE41350||VANDAL16||DNA/MuDR;
Chr1_12684500_12684999	194	6	191	356
Chr1_12692500_12692999	132	3	24	169
Chr1_12716000_12716499	116	0	206	146	AT1TE41460||VANDAL2||DNA/MuDR;
Chr1_12732000_12732499	122	3	227	86	AT1TE41490||ATDNAI27T9A||DNA/MuDR;
Chr1_12734000_12734499	203	3	331	386
Chr1_12813500_12813999	443	18	471	364	AT1TE41735||ROMANIAT5||LTR/Copia;
Chr1_12816000_12816499	236	9	230	236
Chr1_12846500_12846999	181	6	98	135
Chr1_12854000_12854499	362	0	449	371	AT1TE41845||ATREP3||RC/Helitron;
Chr1_12855000_12855499	1665	33	674	1562	AT1TE41850||ATREP3||RC/Helitron;
Chr1_12855500_12855999	760	15	308	488	AT1TE41860||TA11||LINE/L1;
Chr1_12873500_12873999	252	9	340	300	AT1TE41905||ATREP3||RC/Helitron;
Chr1_12874000_12874499	588	21	204	458	AT1TE41905||ATREP3||RC/Helitron;
Chr1_12875500_12875999	284	6	213	195	AT1TE41905||ATREP3||RC/Helitron;
Chr1_12876000_12876499	3150	67	655	2866	AT1TE41910||ATREP3||RC/Helitron;
Chr1_12876500_12876999	999	21	462	860
Chr1_12942500_12942999	229	0	33	161	AT1TE42210||ATENSPM3||DNA/En-Spm;
Chr1_12993000_12993499	352	15	197	270
Chr1_12993500_12993999	488	15	11	428
Chr1_12994500_12994999	226	3	165	277
Chr1_12995000_12995499	333	12	198	571
Chr1_13015500_13015999	329	9	341	405	AT1TE42430||ATREP3||RC/Helitron;
Chr1_13016000_13016499	1048	27	1158	864	AT1TE42430||ATREP3||RC/Helitron;
Chr1_13016500_13016999	2147	30	746	1983	AT1TE42430||ATREP3||RC/Helitron;
Chr1_13017000_13017499	2513	79	968	1566
Chr1_13027500_13027999	239	3	37	60	AT1TE42490||ATCOPIA95||LTR/Copia;
Chr1_13029500_13029999	184	6	1	3
Chr1_13030000_13030499	268	0	8	135
Chr1_13037000_13037499	355	18	328	244
Chr1_13050000_13050499	249	12	7	75
Chr1_13057000_13057499	284	15	420	229	AT1TE42630||HELITRONY3||RC/Helitron;
Chr1_13058500_13058999	643	12	154	409	AT1TE42635||ATREP3||RC/Helitron;
Chr1_13059000_13059499	543	12	1013	589	AT1TE42635||ATREP3||RC/Helitron;AT1TE42635||ATREP3||RC/Helitron;
Chr1_13059500_13059999	3034	82	1228	2257	AT1TE42635||ATREP3||RC/Helitron;AT1TE42635||ATREP3||RC/Helitron;
Chr1_13060000_13060499	1070	9	824	1018	AT1TE42635||ATREP3||RC/Helitron;AT1TE42635||ATREP3||RC/Helitron;
Chr1_13060500_13060999	410	9	552	432	AT1TE42650||ATREP11||RC/Helitron;
Chr1_13075500_13075999	449	15	7	319	AT1TE42700||ATREP15||RC/Helitron;
Chr1_13087000_13087499	663	6	181	503	AT1TE42750||SIMPLEHAT2||DNA/HAT;
Chr1_13087500_13087999	1086	27	1918	980	AT1TE42755||HELITRONY3||RC/Helitron;
Chr1_13088000_13088499	1015	6	805	657	AT1TE42755||HELITRONY3||RC/Helitron;
Chr1_13119000_13119499	452	18	30	154	AT1TE42850||ATLINEIII||LINE/L1;AT1TE42850||ATLINEIII||LINE/L1;
Chr1_13140000_13140499	132	3	31	22
Chr1_13152500_13152999	786	15	394	837
Chr1_13166000_13166499	520	3	197	326	AT1TE42975||HELITRONY3||RC/Helitron;
Chr1_13167000_13167499	1581	15	448	1145
Chr1_13178500_13178999	203	12	142	251	AT1TE43025||VANDAL14||DNA/MuDR;
Chr1_13219500_13219999	252	3	66	247	AT1TE43195||HELITRONY1D||RC/Helitron;
Chr1_13230500_13230999	517	15	539	492	AT1TE43225||ROMANIAT5||LTR/Copia;
Chr1_13236000_13236499	371	6	439	401	AT1TE43240||HELITRONY1D||RC/Helitron;
Chr1_13241000_13241499	274	3	258	262
Chr1_13241500_13241999	640	27	412	597
Chr1_13242000_13242499	656	9	301	514
Chr1_13256500_13256999	439	6	63	597
Chr1_13261000_13261499	339	9	183	236	AT1TE43350||ATREP3||RC/Helitron;
Chr1_13262000_13262499	375	3	53	184	AT1TE43350||ATREP3||RC/Helitron;
Chr1_13306500_13306999	126	6	221	112
Chr1_13313500_13313999	828	24	249	713	AT1TE43540||ATDNAI26T9||DNA/MuDR;
Chr1_13407000_13407499	164	3	20	108	AT1TE43845||ATREP10B||RC/Helitron;
Chr1_13407500_13407999	194	12	383	217	AT1TE43845||ATREP10B||RC/Helitron;
Chr1_13409000_13409499	145	0	115	112
Chr1_13490000_13490499	433	9	409	649
Chr1_13495500_13495999	908	21	307	920	AT1TE44165||ATREP3||RC/Helitron;
Chr1_13548000_13548499	207	9	47	251	AT1TE44345||HELITRONY1E||RC/Helitron;
Chr1_13567000_13567499	692	18	1046	725	AT1TE44395||ARNOLDY2||DNA/MuDR;
Chr1_13572000_13572499	249	3	131	274	AT1TE44435||HELITRONY3||RC/Helitron;
Chr1_13591500_13591999	174	0	18	308
Chr1_13624000_13624499	520	12	157	443
Chr1_13639000_13639499	278	12	79	255
Chr1_13639500_13639999	307	12	416	293
Chr1_13640000_13640499	394	18	230	304
Chr1_13659000_13659499	158	9	102	105	AT1TE44720||ATGP1||LTR/Gypsy;AT1TE44720||ATGP1||LTR/Gypsy;
Chr1_13660000_13660499	1035	70	1232	1457	AT1TE44720||ATGP1||LTR/Gypsy;AT1TE44720||ATGP1||LTR/Gypsy;
Chr1_13667000_13667499	828	94	1107	1168	AT1TE44725||ATREP4||RC/Helitron;
Chr1_13798500_13798999	226	15	406	244	AT1TE45200||ATHILA2||LTR/Gypsy;
Chr1_13808000_13808499	388	15	288	529	AT1TE45240||HELITRONY1E||RC/Helitron;
Chr1_13811000_13811499	2002	27	281	1307	AT1TE45280||ATREP11||RC/Helitron;
Chr1_13869500_13869999	252	9	154	274	AT1TE45500||ATREP4||RC/Helitron;
Chr1_13870000_13870499	1549	39	418	1145
Chr1_13879000_13879499	262	9	224	300	AT1TE45535||ATREP4||RC/Helitron;AT1TE45535||ATREP4||RC/Helitron;
Chr1_13882000_13882499	232	6	152	187
Chr1_13882500_13882999	249	3	86	217	AT1TE45560||ATGP1||LTR/Gypsy;
Chr1_13883000_13883499	436	30	246	405	AT1TE45560||ATGP1||LTR/Gypsy;
Chr1_13883500_13883999	844	88	978	1123	AT1TE45560||ATGP1||LTR/Gypsy;
Chr1_13889500_13889999	575	30	631	740	AT1TE45560||ATGP1||LTR/Gypsy;AT1TE45560||ATGP1||LTR/Gypsy;
Chr1_13890500_13890999	899	82	1050	1254
Chr1_13902000_13902499	520	12	475	676	AT1TE45620||ATDNAI27T9B||DNA/MuDR;
Chr1_13906500_13906999	756	15	1324	942	AT1TE45640||ARNOLDY2||DNA/MuDR;
Chr1_13941000_13941499	155	9	285	150	AT1TE45790||ATHILA6A||LTR/Gypsy;
Chr1_14005000_14005499	139	0	73	63
Chr1_14009500_14009999	291	12	194	492
Chr1_14012500_14012999	756	6	151	571	AT1TE46030||ATREP11||RC/Helitron;
Chr1_14013000_14013499	727	21	221	702	AT1TE46030||ATREP11||RC/Helitron;
Chr1_14030500_14030999	401	9	103	364	AT1TE46085||ATREP3||RC/Helitron;
Chr1_14031500_14031999	646	6	239	574
Chr1_14045500_14045999	666	6	1205	713
Chr1_14135000_14135499	155	0	165	180
Chr1_14164000_14164499	362	6	38	345
Chr1_14165000_14165499	239	6	8	37	AT1TE46520||RathE3;
Chr1_14180000_14180499	297	15	540	326	AT1TE46575||ATHILA2||LTR/Gypsy;AT1TE46575||ATHILA2||LTR/Gypsy;
Chr1_14297500_14297999	656	9	201	480	AT1TE46940||ATHATN7||DNA/HAT;
Chr1_14298000_14298499	284	6	474	368	AT1TE46950||ATREP3||RC/Helitron;
Chr1_14298500_14298999	760	12	389	706	AT1TE46950||ATREP3||RC/Helitron;
Chr1_14299000_14299499	669	18	789	529	AT1TE46950||ATREP3||RC/Helitron;AT1TE46950||ATREP3||RC/Helitron;
Chr1_14299500_14299999	786	24	347	582
Chr1_14308500_14308999	320	9	337	416	AT1TE47010||ARNOLDY1||DNA/MuDR;
Chr1_14708000_14708499	614	33	1059	525
Chr1_14708500_14708999	207	15	412	195
Chr1_14849000_14849499	562	6	1030	586	AT1TE48745||ATHILA||LTR/Gypsy;AT1TE48745||ATHILA||LTR/Gypsy;
Chr1_14889000_14889499	213	15	321	229
Chr1_14946500_14946999	559	18	1057	544
Chr1_14951000_14951499	633	24	1181	548
Chr1_14953500_14953999	326	6	590	266
Chr1_14955500_14955999	682	27	1184	785
Chr1_14968500_14968999	601	45	1098	623
Chr1_14970000_14970499	420	30	735	401
Chr1_14973500_14973999	469	18	837	477
Chr1_14988500_14988999	258	9	419	259
Chr1_14997500_14997999	446	27	815	432
Chr1_15011500_15011999	152	0	276	138
Chr1_15014000_15014499	287	9	500	217
Chr1_15027500_15027999	194	12	319	165
Chr1_15031000_15031499	148	6	249	135
Chr1_15033500_15033999	414	18	742	383
Chr1_15087500_15087999	355	6	246	154	AT1TE49370||ATREP18||DNA;
Chr1_15089000_15089499	329	6	360	255	AT1TE49375||ATREP18||DNA;AT1TE49375||ATREP18||DNA;
Chr1_15089500_15089999	187	6	223	127	AT1TE49375||ATREP18||DNA;AT1TE49380||ATREP18||DNA;AT1TE49375||ATREP18||DNA;
Chr1_15090500_15090999	152	3	236	127	AT1TE49375||ATREP18||DNA;AT1TE49375||ATREP18||DNA;
Chr1_15091500_15091999	203	3	191	101	AT1TE49385||ATREP18||DNA;
Chr1_15092500_15092999	245	3	307	154	AT1TE49385||ATREP18||DNA;
Chr1_15094500_15094999	381	6	461	232	AT1TE49410||ATREP18||DNA;
Chr1_15100000_15100499	475	9	345	191	AT1TE49430||ATREP18||DNA;
Chr1_15101500_15101999	394	9	488	206	AT1TE49435||ATREP18||DNA;
Chr1_15103500_15103999	187	3	247	135	AT1TE49450||ATREP18||DNA;
Chr1_15110000_15110499	158	3	262	127	AT1TE49480||ATREP18||DNA;AT1TE49480||ATREP18||DNA;
Chr1_15111500_15111999	148	0	265	93	AT1TE49495||ATREP18||DNA;
Chr1_15112500_15112999	446	9	449	236	AT1TE49500||ATREP18||DNA;
Chr1_15113000_15113499	307	6	381	150	AT1TE49510||ATREP18||DNA;
Chr1_15113500_15113999	119	0	223	82	AT1TE49510||ATREP18||DNA;
Chr1_15114500_15114999	152	3	283	135	AT1TE49510||ATREP18||DNA;
Chr1_15115500_15115999	152	0	256	86	AT1TE49520||ATREP18||DNA;
Chr1_15116500_15116999	426	9	428	251	AT1TE49530||ATREP18||DNA;
Chr1_15117000_15117499	213	3	301	105	AT1TE49530||ATREP18||DNA;
Chr1_15118500_15118999	168	3	331	138	AT1TE49545||ATREP18||DNA;AT1TE49540||ATREP18||DNA;
Chr1_15120500_15120999	152	3	289	135	AT1TE49540||ATREP18||DNA;AT1TE49540||ATREP18||DNA;
Chr1_15121500_15121999	164	0	281	97	AT1TE49540||ATREP18||DNA;
Chr1_15122500_15122999	294	6	384	187	AT1TE49560||ATREP18||DNA;
Chr1_15123000_15123499	307	6	370	142	AT1TE49560||ATREP18||DNA;
Chr1_15124500_15124999	155	3	289	135	AT1TE49570||ATREP18||DNA;
Chr1_15126500_15126999	436	9	429	251	AT1TE49580||ATREP18||DNA;
Chr1_15127000_15127499	346	6	371	150	AT1TE49590||ATREP18||DNA;
Chr1_15128500_15128999	171	3	335	146	AT1TE49595||ATREP18||DNA;
Chr1_15130500_15130999	426	9	392	240	AT1TE49615||ATREP18||DNA;AT1TE49605||ATREP18||DNA;
Chr1_15131000_15131499	346	6	396	150	AT1TE49615||ATREP18||DNA;AT1TE49605||ATREP18||DNA;
Chr1_15132000_15132499	142	0	258	135	AT1TE49630||ATREP18||DNA;
Chr1_15134000_15134499	274	3	332	157	AT1TE49645||ATREP18||DNA;
Chr1_15134500_15134999	446	12	389	225	AT1TE49650||ATREP18||DNA;
Chr1_15136500_15136999	184	3	308	120	AT1TE49665||ATREP18||DNA;
Chr1_15137500_15137999	119	0	229	78	AT1TE49665||ATREP18||DNA;
Chr1_15143000_15143499	769	12	461	296	AT1TE49695||ATREP18||DNA;
Chr1_15144500_15144999	187	6	266	108	AT1TE49710||ATREP18||DNA;
Chr1_15145000_15145499	184	6	213	127	AT1TE49720||ATREP18||DNA;AT1TE49715||ATREP18||DNA;
Chr1_15145500_15145999	171	6	216	120	AT1TE49720||ATREP18||DNA;AT1TE49715||ATREP18||DNA;
Chr1_15147000_15147499	158	0	216	150	AT1TE49715||ATREP18||DNA;
Chr1_15148500_15148999	158	6	266	112	AT1TE49715||ATREP18||DNA;
Chr1_15167000_15167499	200	6	307	142	AT1TE49765||ATREP18||DNA;
Chr1_15167500_15167999	443	9	226	169	AT1TE49775||ATREP18||DNA;AT1TE49765||ATREP18||DNA;
Chr1_15168000_15168499	326	6	328	229	AT1TE49765||ATREP18||DNA;
Chr1_15168500_15168999	203	6	291	142	AT1TE49780||ATREP18||DNA;
Chr1_15169500_15169999	449	12	360	229	AT1TE49780||ATREP18||DNA;AT1TE49780||ATREP18||DNA;
Chr1_15190500_15190999	287	12	478	308	AT1TE49850||ATHILA2||LTR/Gypsy;AT1TE49850||ATHILA2||LTR/Gypsy;
Chr1_15194000_15194499	161	3	240	78	AT1TE49870||ATREP18||DNA;
Chr1_15196500_15196999	145	0	285	116	AT1TE49875||ATREP18||DNA;
Chr1_15202500_15202999	158	9	200	75	AT1TE49920||ATREP18||DNA;
Chr1_15203000_15203499	268	3	295	105	AT1TE49920||ATREP18||DNA;
Chr1_15204000_15204499	294	3	322	191	AT1TE49925||ATREP18||DNA;
Chr1_15204500_15204999	291	6	260	142	AT1TE49925||ATREP18||DNA;
Chr1_15205500_15205999	213	3	269	116	AT1TE49940||ATREP18||DNA;
Chr1_15207000_15207499	708	12	445	334
Chr1_15207500_15207999	164	3	245	131	AT1TE49950||ATREP18||DNA;
Chr1_15222000_15222499	258	3	194	105	AT1TE49995||ATREP18||DNA;AT1TE49990||ATREP18||DNA;
Chr1_15223000_15223499	533	9	317	210	AT1TE50000||ATREP18||DNA;
Chr1_15228000_15228499	203	3	386	187	AT1TE50020||ATREP18||DNA;AT1TE50025||ATREP18||DNA;
Chr1_15234000_15234499	281	3	289	154	AT1TE50075||ATREP18||DNA;
Chr1_15236000_15236499	190	3	209	93	AT1TE50100||ATREP18||DNA;
Chr1_15238500_15238999	197	6	229	138	AT1TE50105||ATREP18||DNA;
Chr1_15240500_15240999	271	6	72	469	AT1TE50115||ATGP5||LTR/Gypsy;
Chr1_15244000_15244499	278	9	96	507	AT1TE50125||ATREP18||DNA;
Chr1_15245500_15245999	281	6	334	146	AT1TE50140||ATREP18||DNA;
Chr1_15252000_15252499	433	9	430	259	AT1TE50165||ATREP18||DNA;
Chr1_15254000_15254499	274	3	304	184	AT1TE50175||ATREP18||DNA;
Chr1_15260000_15260499	236	3	315	135	AT1TE50220||ATREP18||DNA;AT1TE50220||ATREP18||DNA;
Chr1_15261000_15261499	187	6	214	146	AT1TE50220||ATREP18||DNA;
Chr1_15262000_15262499	249	3	334	105	AT1TE50235||ATREP18||DNA;AT1TE50220||ATREP18||DNA;
Chr1_15265000_15265499	553	9	394	236	AT1TE50250||ATREP18||DNA;
Chr1_15265500_15265999	307	9	283	180	AT1TE50250||ATREP18||DNA;
Chr1_15266000_15266499	262	3	309	135	AT1TE50250||ATREP18||DNA;
Chr1_15266500_15266999	135	3	242	67	AT1TE50260||ATREP18||DNA;
Chr1_15268500_15268999	391	9	285	150	AT1TE50260||ATREP18||DNA;
Chr1_15270500_15270999	252	3	338	146	AT1TE50270||ATREP18||DNA;
Chr1_15272500_15272999	756	18	410	270	AT1TE50275||ATREP18||DNA;AT1TE50270||ATREP18||DNA;
Chr1_15276500_15276999	449	15	204	165
Chr1_15279500_15279999	718	18	358	277	AT1TE50315||ATLANTYS2||LTR/Gypsy;
Chr1_15298000_15298499	245	6	324	202	AT1TE50365||ATREP18||DNA;
Chr1_15310000_15310499	103	0	201	131
Chr1_15318000_15318499	271	3	230	116	AT1TE50435||ATREP18||DNA;AT1TE50445||ATREP18||DNA;
Chr1_15319500_15319999	543	9	291	217	AT1TE50450||ATREP18||DNA;AT1TE50450||ATREP18||DNA;
Chr1_15324500_15324999	187	3	309	165	AT1TE50475||ATREP18||DNA;
Chr1_15326000_15326499	171	3	295	127	AT1TE50485||ATREP18||DNA;
Chr1_15331000_15331499	294	3	358	172	AT1TE50515||ATREP18||DNA;
Chr1_15333500_15333999	226	6	360	195	AT1TE50535||ATREP18||DNA;
Chr1_15335500_15335999	187	3	211	120	AT1TE50545||ATREP18||DNA;
Chr1_15337500_15337999	307	6	253	533	AT1TE50560||ATGP5||LTR/Gypsy;
Chr1_15341000_15341499	278	6	82	484	AT1TE50565||ATREP18||DNA;
Chr1_15342500_15342999	278	6	233	146	AT1TE50575||ATREP18||DNA;AT1TE50580||ATREP18||DNA;
Chr1_15350000_15350499	443	9	452	266	AT1TE50635||ATREP18||DNA;
Chr1_15352500_15352999	268	6	258	157	AT1TE50650||ATREP18||DNA;
Chr1_15356500_15356999	106	0	204	101	AT1TE50665||ATREP18||DNA;AT1TE50675||ATREP18||DNA;
Chr1_15359000_15359499	216	6	268	176	AT1TE50690||ATREP18||DNA;AT1TE50685||ATREP18||DNA;AT1TE50690||ATREP18||DNA;AT1TE50685||ATREP18||DNA;
Chr1_15360000_15360499	249	3	317	108	AT1TE50695||ATREP18||DNA;
Chr1_15363500_15363999	695	15	418	293	AT1TE50710||ATREP18||DNA;AT1TE50700||ATREP18||DNA;
Chr1_15364000_15364499	333	6	247	154	AT1TE50710||ATREP18||DNA;AT1TE50700||ATREP18||DNA;
Chr1_15366500_15366999	258	6	224	108	AT1TE50735||ATREP18||DNA;
Chr1_15368500_15368999	232	3	311	123	AT1TE50740||ATREP18||DNA;
Chr1_15370500_15370999	760	18	415	262	AT1TE50745||ATREP18||DNA;AT1TE50740||ATREP18||DNA;AT1TE50745||ATREP18||DNA;AT1TE50740||ATREP18||DNA;
Chr1_15374500_15374999	459	15	219	169	AT1TE50760||ATREP18||DNA;
Chr1_15378000_15378499	886	18	492	349	AT1TE50775||ATLANTYS2||LTR/Gypsy;
Chr1_15396500_15396999	161	3	236	123	AT1TE50795||ATREP18||DNA;
Chr1_15408000_15408499	106	3	211	135
Chr1_15419500_15419999	126	3	200	86	AT1TE50860||ATHILA6A||LTR/Gypsy;AT1TE50860||ATHILA6A||LTR/Gypsy;
Chr1_15421000_15421499	284	6	250	138	AT1TE50890||ATREP18||DNA;
Chr1_15423500_15423999	216	9	402	221	AT1TE50890||ATREP18||DNA;
Chr1_15469000_15469499	142	9	232	131	AT1TE51040||ATHILA6A||LTR/Gypsy;AT1TE51040||ATHILA6A||LTR/Gypsy;
Chr1_15557500_15557999	132	3	233	150	AT1TE51215||ATHILA||LTR/Gypsy;
Chr1_15597500_15597999	281	6	155	210	AT1TE51315||ATHILA4D;
Chr1_15610000_15610499	284	9	269	296	AT1TE51360||ROMANIAT5||LTR/Copia;
Chr1_15615500_15615999	443	9	406	368	AT1TE51370||ATHILA2||LTR/Gypsy;
Chr1_15634500_15634999	410	9	343	462	AT1TE51465||HELITRONY3||RC/Helitron;
Chr1_15663000_15663499	197	9	206	202	AT1TE51605||HELITRON1||RC/Helitron;
Chr1_15688500_15688999	249	12	204	473
Chr1_15693000_15693499	135	0	162	157	AT1TE51690||ATHILA4A||LTR/Gypsy;
Chr1_15760500_15760999	566	9	34	375	AT1TE51900||ATENSPM4||DNA/En-Spm;
Chr1_15765500_15765999	194	6	126	289	AT1TE51940||ATENSPM1||DNA/En-Spm;
Chr1_15800000_15800499	258	48	389	368	AT1TE52025||ATGP1||LTR/Gypsy;AT1TE52025||ATGP1||LTR/Gypsy;
Chr1_15807000_15807499	262	33	281	360	AT1TE52035||ATHILA4A||LTR/Gypsy;
Chr1_15808000_15808499	113	6	158	184	AT1TE52040||ATGP1||LTR/Gypsy;
Chr1_15890500_15890999	200	21	165	172
Chr1_15935500_15935999	265	6	5	116
Chr1_15939000_15939499	481	15	159	405	AT1TE52535||ATREP3||RC/Helitron;AT1TE52535||ATREP3||RC/Helitron;
Chr1_15939500_15939999	1015	36	707	788	AT1TE52535||ATREP3||RC/Helitron;AT1TE52535||ATREP3||RC/Helitron;
Chr1_15940000_15940499	3674	70	1194	3535	AT1TE52535||ATREP3||RC/Helitron;AT1TE52535||ATREP3||RC/Helitron;
Chr1_15940500_15940999	582	15	967	529	AT1TE52540||ATREP10D||RC/Helitron;
Chr1_15941000_15941499	342	0	122	232	AT1TE52540||ATREP10D||RC/Helitron;
Chr1_16004500_16004999	164	0	190	236
Chr1_16005500_16005999	216	9	67	390	AT1TE52760||VANDAL5A||DNA/MuDR;
Chr1_16012500_16012999	1038	79	1069	1468	AT1TE52795||ATGP1||LTR/Gypsy;
Chr1_16019000_16019499	873	45	928	1254
Chr1_16110000_16110499	378	9	119	285	AT1TE53050||ATHILA8A||LTR/Gypsy;
Chr1_16116500_16116999	232	24	299	289
Chr1_16118000_16118499	384	9	301	247	AT1TE53090||ENDOVIR1||LTR/Copia;
Chr1_16123500_16123999	375	9	443	262
Chr1_16252500_16252999	1381	21	246	999	AT1TE53510||SIMPLEHAT2||DNA/HAT;
Chr1_16253500_16253999	1468	33	1426	1096
Chr1_16254000_16254499	339	6	59	214
Chr1_16258500_16258999	1018	27	377	732	AT1TE53540||HELITRONY3||RC/Helitron;
Chr1_16259500_16259999	669	9	211	514	AT1TE53550||BOMZH2||DNA/MuDR;
Chr1_16260000_16260499	271	12	145	221	AT1TE53555||BRODYAGA1A||DNA/MuDR;
Chr1_16262000_16262499	245	0	168	187
Chr1_16282000_16282499	122	0	203	105	AT1TE53635||VANDAL8||DNA/MuDR;
Chr1_16293000_16293499	194	6	158	135	AT1TE53650||ATREP18||DNA;
Chr1_16293500_16293999	207	3	99	93
Chr1_16294000_16294499	326	12	315	484
Chr1_16294500_16294999	174	12	145	232
Chr1_16304000_16304499	194	6	155	135	AT1TE53665||ATREP18||DNA;
Chr1_16304500_16304999	207	3	99	93
Chr1_16305000_16305499	326	12	315	484
Chr1_16305500_16305999	174	12	144	232
Chr1_16325500_16325999	300	9	367	244	AT1TE53750||ATREP3||RC/Helitron;
Chr1_16326000_16326499	2125	45	1157	1502	AT1TE53750||ATREP3||RC/Helitron;
Chr1_16327000_16327499	514	9	396	586
Chr1_16329000_16329499	152	0	180	236	AT1TE53765||VANDAL22||DNA/MuDR;AT1TE53765||VANDAL22||DNA/MuDR;
Chr1_16339500_16339999	152	3	197	142
Chr1_16342500_16342999	575	24	430	540	AT1TE53815||ATREP10D||RC/Helitron;AT1TE53825||ATDNA1T9A||DNA/MuDR;
Chr1_16360000_16360499	1128	134	1414	1630	AT1TE53915||ATGP1||LTR/Gypsy;
Chr1_16361000_16361499	452	21	469	589	AT1TE53925||ARNOLDY2||DNA/MuDR;
Chr1_16380000_16380499	145	3	174	262	AT1TE53995||ATGP1||LTR/Gypsy;
Chr1_16386500_16386999	543	82	1006	800	AT1TE53995||ATGP1||LTR/Gypsy;
Chr1_16387500_16387999	339	18	113	308
Chr1_16400500_16400999	1064	42	410	1085	AT1TE54030||ATLINEIII||LINE/L1;
Chr1_16418500_16418999	126	3	2	123	AT1TE54110||ATREP10D||RC/Helitron;
Chr1_16455000_16455499	171	3	279	217
Chr1_16457500_16457999	255	6	193	386
Chr1_16476000_16476499	145	0	236	229
Chr1_16476500_16476999	197	15	343	319	AT1TE54365||ATHPOGO||DNA/Pogo;
Chr1_16477500_16477999	498	15	268	488
Chr1_16590500_16590999	388	3	379	236	AT1TE54670||ATREP5||RC/Helitron;AT1TE54670||ATREP5||RC/Helitron;
Chr1_16591000_16591499	446	18	315	371	AT1TE54670||ATREP5||RC/Helitron;
Chr1_16591500_16591999	287	12	507	251	AT1TE54670||ATREP5||RC/Helitron;
Chr1_16592500_16592999	197	6	214	191	AT1TE54675||ATREP5||RC/Helitron;
Chr1_16593000_16593499	177	9	21	154	AT1TE54680||HELITRONY1D||RC/Helitron;
Chr1_16597000_16597499	1293	24	2508	1055	AT1TE54710||ARNOLDY1||DNA/MuDR;
Chr1_16597500_16597999	394	15	707	338	AT1TE54715||VANDAL9||DNA/MuDR;
Chr1_16613000_16613499	1507	33	364	984	AT1TE54770||HELITRONY3||RC/Helitron;
Chr1_16614000_16614499	381	3	286	161	AT1TE54770||HELITRONY3||RC/Helitron;
Chr1_16624500_16624999	316	15	134	293	AT1TE54795||BRODYAGA2||DNA/MuDR;
Chr1_16625500_16625999	362	15	135	326	AT1TE54805||ATLANTYS1||LTR/Gypsy;
Chr1_16626000_16626499	229	0	426	401	AT1TE54805||ATLANTYS1||LTR/Gypsy;
Chr1_16637000_16637499	171	6	272	308	AT1TE54820||ATCOPIA81||LTR/Copia;
Chr1_16699000_16699499	313	3	99	236	AT1TE55100||ATREP4||RC/Helitron;AT1TE55100||ATREP4||RC/Helitron;
Chr1_16701000_16701499	184	3	234	146	AT1TE55110||ATREP4||RC/Helitron;
Chr1_16701500_16701999	232	3	436	296	AT1TE55110||ATREP4||RC/Helitron;
Chr1_16710000_16710499	549	6	121	375	AT1TE55180||ATREP4||RC/Helitron;
Chr1_16711500_16711999	132	0	54	154	AT1TE55200||ATREP7||RC/Helitron;
Chr1_16712500_16712999	190	3	85	135
Chr1_16737500_16737999	653	3	224	447	AT1TE55305||HELITRONY3||RC/Helitron;
Chr1_16738000_16738499	1290	18	838	1183	AT1TE55310||ATDNA2T9C||DNA/MuDR;
Chr1_16791000_16791499	604	18	220	507
Chr1_16791500_16791999	553	18	86	443
Chr1_16806500_16806999	284	15	390	210	AT1TE55590||ATREP3||RC/Helitron;
Chr1_16807000_16807499	520	18	415	383	AT1TE55595||ATREP3||RC/Helitron;
Chr1_16807500_16807999	491	12	618	334
Chr1_16815500_16815999	213	9	80	161
Chr1_16816000_16816499	129	6	73	142
Chr1_16822000_16822499	504	12	245	619	AT1TE55650||HELITRONY3||RC/Helitron;
Chr1_16825000_16825499	1995	48	1121	1397	AT1TE55670||ATREP3||RC/Helitron;
Chr1_16825500_16825999	2180	45	614	2051	AT1TE55670||ATREP3||RC/Helitron;
Chr1_16826000_16826499	834	24	861	811	AT1TE55670||ATREP3||RC/Helitron;
Chr1_16857500_16857999	139	0	147	123	AT1TE55800||ATREP10A||RC/Helitron;
Chr1_16858500_16858999	291	9	201	304	AT1TE55810||ATREP10C||RC/Helitron;
Chr1_16866500_16866999	190	9	7	22
Chr1_16870000_16870499	164	3	119	101
Chr1_16870500_16870999	401	6	200	447
Chr1_16877500_16877999	184	6	64	45	AT1TE55890||ATREP10D||RC/Helitron;
Chr1_16887000_16887499	203	3	18	199
Chr1_16902500_16902999	326	0	37	413	AT1TE55985||ATREP3||RC/Helitron;
Chr1_16904000_16904499	456	9	648	405	AT1TE55985||ATREP3||RC/Helitron;
Chr1_16904500_16904999	1898	51	1161	1893	AT1TE55985||ATREP3||RC/Helitron;
Chr1_16905000_16905499	2807	58	1039	2648	AT1TE55985||ATREP3||RC/Helitron;
Chr1_16905500_16905999	481	12	429	330	AT1TE55985||ATREP3||RC/Helitron;
Chr1_16930000_16930499	213	9	358	172
Chr1_16938000_16938499	181	3	38	142	AT1TE56110||ATREP10D||RC/Helitron;
Chr1_16939000_16939499	420	6	56	364
Chr1_16966000_16966499	604	6	376	409	AT1TE56170||ATREP5||RC/Helitron;
Chr1_16966500_16966999	346	9	472	285	AT1TE56170||ATREP5||RC/Helitron;
Chr1_16967500_16967999	543	24	477	559	AT1TE56180||ATREP10D||RC/Helitron;
Chr1_16987500_16987999	171	3	18	161	AT1TE56260||ATREP5||RC/Helitron;AT1TE56255||ATREP5||RC/Helitron;
Chr1_16989000_16989499	339	3	429	281	AT1TE56255||ATREP5||RC/Helitron;AT1TE56255||ATREP5||RC/Helitron;
Chr1_16989500_16989999	207	0	242	157
Chr1_16997500_16997999	2196	36	706	1919	AT1TE56300||ATREP3||RC/Helitron;
Chr1_16998000_16998499	1484	33	794	1382	AT1TE56300||ATREP3||RC/Helitron;
Chr1_16998500_16998999	478	18	278	525	AT1TE56310||ATREP10D||RC/Helitron;
Chr1_17035000_17035499	164	0	136	251	AT1TE56420||VANDAL1||DNA/MuDR;AT1TE56425||VANDAL1||DNA/MuDR;
Chr1_17071000_17071499	200	6	106	154	AT1TE56505||ATLINE1A||LINE/L1;
Chr1_17071500_17071999	291	12	152	308	AT1TE56505||ATLINE1A||LINE/L1;
Chr1_17077000_17077499	426	6	136	285
Chr1_17094500_17094999	219	3	157	135
Chr1_17102000_17102499	300	15	286	247	AT1TE56585||ATREP10A||RC/Helitron;
Chr1_17108000_17108499	145	6	258	135	AT1TE56620||ATREP15||RC/Helitron;
Chr1_17110000_17110499	190	12	204	131	AT1TE56620||ATREP15||RC/Helitron;AT1TE56620||ATREP15||RC/Helitron;
Chr1_17151500_17151999	404	9	392	540	AT1TE56835||BRODYAGA1A||DNA/MuDR;
Chr1_17152500_17152999	223	6	80	191
Chr1_17201500_17201999	262	3	63	214
Chr1_17229000_17229499	197	3	95	206
Chr1_17267000_17267499	524	24	351	522	AT1TE57235||SIMPLEHAT1||DNA/HAT;
Chr1_17268000_17268499	287	0	40	172
Chr1_17282000_17282499	210	3	43	221
Chr1_17282500_17282999	152	6	27	120
Chr1_17289000_17289499	633	9	116	762
Chr1_17293000_17293499	126	6	4	30
Chr1_17295000_17295499	223	9	7	165
Chr1_17324500_17324999	122	6	138	240
Chr1_17332500_17332999	168	18	230	172	AT1TE57445||ATREP4||RC/Helitron;
Chr1_17335500_17335999	527	6	0	462
Chr1_17369000_17369499	284	15	258	525
Chr1_17369500_17369999	850	9	253	882
Chr1_17382000_17382499	336	0	79	289
Chr1_17405500_17405999	472	6	230	439	AT1TE57650||ATHILA4C||LTR/Gypsy;
Chr1_17406000_17406499	388	3	152	315	AT1TE57655||ATHILA4||LTR/Gypsy;
Chr1_17431000_17431499	287	6	123	262	AT1TE57770||HELITRONY1D||RC/Helitron;
Chr1_17448500_17448999	116	3	135	150	AT1TE57820||ARNOLDY2||DNA/MuDR;
Chr1_17450000_17450499	394	3	15	210
Chr1_17502000_17502499	294	12	72	259	AT1TE58005||ATLINE1;
Chr1_17502500_17502999	2222	39	543	1656	AT1TE58005||ATLINE1;
Chr1_17511000_17511499	501	0	135	552	AT1TE58030||ATREP15||RC/Helitron;
Chr1_17528500_17528999	307	9	230	270
Chr1_17529000_17529499	219	0	7	22
Chr1_17535500_17535999	291	9	255	274
Chr1_17536000_17536499	236	0	15	11
Chr1_17551000_17551499	200	6	174	154	AT1TE58195||ATREP3||RC/Helitron;AT1TE58205||ATHATN7||DNA/HAT;
Chr1_17551500_17551999	297	9	500	428	AT1TE58195||ATREP3||RC/Helitron;
Chr1_17552000_17552499	663	9	818	589	AT1TE58195||ATREP3||RC/Helitron;
Chr1_17552500_17552999	999	39	748	743	AT1TE58210||ATREP11||RC/Helitron;
Chr1_17556000_17556499	164	3	162	150	AT1TE58260||ATREP15||RC/Helitron;
Chr1_17560500_17560999	918	15	2	210
Chr1_17574000_17574499	197	3	100	293
Chr1_17578000_17578499	174	9	0	116
Chr1_17605500_17605999	449	21	113	401
Chr1_17606000_17606499	210	0	110	116	AT1TE58440||BRODYAGA2||DNA/MuDR;
Chr1_17632500_17632999	171	3	103	127
Chr1_17655000_17655499	462	3	69	540
Chr1_17660000_17660499	287	6	128	217
Chr1_17665000_17665499	530	21	151	559	AT1TE58650||BRODYAGA2||DNA/MuDR;
Chr1_17666000_17666499	297	0	63	319
Chr1_17689500_17689999	174	3	216	304	AT1TE58740||VANDAL18NA||DNA/MuDR;AT1TE58740||VANDAL18NA||DNA/MuDR;
Chr1_17709500_17709999	1455	15	789	1172	AT1TE58820||HELITRONY3||RC/Helitron;AT1TE58820||HELITRONY3||RC/Helitron;
Chr1_17710500_17710999	1154	27	171	661
Chr1_17713500_17713999	533	45	374	604	AT1TE58825||ATGP1||LTR/Gypsy;
Chr1_17714000_17714499	724	24	562	931
Chr1_17812000_17812499	164	3	149	191	AT1TE59135||ATMU3||DNA/MuDR;
Chr1_17813500_17813999	197	0	187	176
Chr1_17863000_17863499	294	6	28	63
Chr1_17874000_17874499	190	3	15	169
Chr1_17899500_17899999	527	6	115	315	AT1TE59415||ATREP3||RC/Helitron;AT1TE59415||ATREP3||RC/Helitron;
Chr1_17900000_17900499	433	6	732	360	AT1TE59415||ATREP3||RC/Helitron;AT1TE59415||ATREP3||RC/Helitron;
Chr1_17900500_17900999	2720	51	1047	2032	AT1TE59415||ATREP3||RC/Helitron;AT1TE59415||ATREP3||RC/Helitron;
Chr1_17901000_17901499	747	15	647	796	AT1TE59415||ATREP3||RC/Helitron;
Chr1_17901500_17901999	481	15	472	428	AT1TE59425||HELITRONY3||RC/Helitron;
Chr1_17936500_17936999	184	0	41	135	AT1TE59535||BOMZH1||DNA/MuDR;
Chr1_17937000_17937499	271	3	204	214	AT1TE59540||ATMU3N1||DNA/MuDR;
Chr1_17937500_17937999	546	12	361	480
Chr1_17979000_17979499	397	0	59	364
Chr1_18010000_18010499	226	6	15	157
Chr1_18013000_18013499	488	12	216	281	AT1TE59755||ATCOPIA78||LTR/Copia;
Chr1_18017500_18017999	472	15	216	281
Chr1_18019500_18019999	207	3	11	184
Chr1_18088500_18088999	1374	180	965	1393
Chr1_18110500_18110999	368	15	194	296
Chr1_18111000_18111499	598	0	38	71
Chr1_18126500_18126999	475	12	394	751
Chr1_18211500_18211999	210	6	24	217
Chr1_18287000_18287499	524	27	430	706
Chr1_18300000_18300499	1889	24	270	1371	AT1TE60640||ARNOLDY2||DNA/MuDR;AT1TE60645||ATREP1||RC/Helitron;AT1TE60640||ARNOLDY2||DNA/MuDR;
Chr1_18300500_18300999	355	3	481	191	AT1TE60640||ARNOLDY2||DNA/MuDR;AT1TE60640||ARNOLDY2||DNA/MuDR;
Chr1_18301000_18301499	488	6	210	356	AT1TE60640||ARNOLDY2||DNA/MuDR;
Chr1_18302000_18302499	158	9	256	169	AT1TE60665||ATLINE2||LINE/L1;
Chr1_18320500_18320999	1216	27	158	1322
Chr1_18321000_18321499	155	3	102	150
Chr1_18340000_18340499	242	3	83	191
Chr1_18386000_18386499	452	18	24	379
Chr1_18386500_18386999	844	39	1081	1119
Chr1_18387000_18387499	895	30	983	1127
Chr1_18493500_18493999	352	3	17	26
Chr1_18581500_18581999	433	9	12	11
Chr1_18599500_18599999	711	15	1256	552	AT1TE61640||ARNOLDY1||DNA/MuDR;AT1TE61640||ARNOLDY1||DNA/MuDR;
Chr1_18600000_18600499	1206	18	1979	924
Chr1_18627000_18627499	200	6	168	108
Chr1_18632000_18632499	116	0	123	116	AT1TE61755||ATREP13||RC/Helitron;
Chr1_18632500_18632999	967	9	288	815	AT1TE61755||ATREP13||RC/Helitron;
Chr1_18633500_18633999	262	0	44	289
Chr1_18657500_18657999	323	9	56	11
Chr1_18745000_18745499	540	6	556	552	AT1TE62130||ATREP5||RC/Helitron;
Chr1_18745500_18745999	313	3	377	428	AT1TE62140||ATREP3||RC/Helitron;
Chr1_18746000_18746499	1594	30	573	1292	AT1TE62140||ATREP3||RC/Helitron;
Chr1_18746500_18746999	876	24	906	642
Chr1_18760000_18760499	197	3	57	225
Chr1_18766500_18766999	381	9	34	439	AT1TE62215||ATREP10D||RC/Helitron;
Chr1_18790000_18790499	578	18	454	604	AT1TE62285||ATREP3||RC/Helitron;AT1TE62285||ATREP3||RC/Helitron;
Chr1_18790500_18790999	1449	33	817	969	AT1TE62285||ATREP3||RC/Helitron;AT1TE62285||ATREP3||RC/Helitron;
Chr1_18791000_18791499	582	21	756	548	AT1TE62285||ATREP3||RC/Helitron;
Chr1_18791500_18791999	2768	73	1334	2058	AT1TE62285||ATREP3||RC/Helitron;
Chr1_18792000_18792499	2128	45	553	2006	AT1TE62285||ATREP3||RC/Helitron;
Chr1_18792500_18792999	375	12	278	360	AT1TE62300||ATREP5||RC/Helitron;
Chr1_18804500_18804999	239	21	185	221	AT1TE62345||HELITRONY1D||RC/Helitron;
Chr1_18894000_18894499	388	18	145	439	AT1TE62585||ATGP1||LTR/Gypsy;
Chr1_18895000_18895499	682	91	996	1093	AT1TE62590||ATREP1||RC/Helitron;
Chr1_18931000_18931499	734	18	96	525	AT1TE62715||BRODYAGA1A||DNA/MuDR;
Chr1_19026500_19026999	1067	9	217	792	AT1TE63030||HELITRONY3||RC/Helitron;
Chr1_19027000_19027499	1177	39	2232	988	AT1TE63035||ATREP9||RC/Helitron;
Chr1_19027500_19027999	1533	36	1230	1078	AT1TE63045||HELITRONY1E||RC/Helitron;
Chr1_19054000_19054499	145	3	30	120	AT1TE63140||ATREP6||RC/Helitron;
Chr1_19062000_19062499	1025	30	714	698	AT1TE63170||ATREP3||RC/Helitron;
Chr1_19062500_19062999	1901	55	1205	1743	AT1TE63170||ATREP3||RC/Helitron;
Chr1_19063000_19063499	2358	73	1251	1713	AT1TE63170||ATREP3||RC/Helitron;
Chr1_19063500_19063999	3169	58	909	3133	AT1TE63170||ATREP3||RC/Helitron;
Chr1_19064000_19064499	465	12	837	345
Chr1_19064500_19064999	181	9	273	323
Chr1_19085000_19085499	870	30	478	619	AT1TE63240||ATREP3||RC/Helitron;
Chr1_19085500_19085999	653	18	664	571	AT1TE63255||ATREP3||RC/Helitron;
Chr1_19086000_19086499	456	3	657	462	AT1TE63255||ATREP3||RC/Helitron;
Chr1_19086500_19086999	255	3	190	180
Chr1_19172000_19172499	297	6	227	251	AT1TE63525||ATREP3||RC/Helitron;
Chr1_19172500_19172999	436	3	655	477	AT1TE63525||ATREP3||RC/Helitron;
Chr1_19173000_19173499	608	21	588	533	AT1TE63540||HELITRONY3||RC/Helitron;
Chr1_19197500_19197999	417	9	149	383
Chr1_19198000_19198499	478	6	34	548
Chr1_19248000_19248499	1510	48	1484	1164	AT1TE63790||HELITRONY3||RC/Helitron;
Chr1_19249000_19249499	1073	12	126	890
Chr1_19290000_19290499	203	15	17	172
Chr1_19304000_19304499	226	6	102	360
Chr1_19327000_19327499	297	9	134	195	AT1TE64055||ATREP3||RC/Helitron;
Chr1_19327500_19327999	798	21	959	777	AT1TE64055||ATREP3||RC/Helitron;
Chr1_19328000_19328499	1209	33	866	1018	AT1TE64055||ATREP3||RC/Helitron;
Chr1_19328500_19328999	941	27	1006	871	AT1TE64055||ATREP3||RC/Helitron;
Chr1_19329000_19329499	106	6	96	97	AT1TE64065||ATLINEIII||LINE/L1;AT1TE64065||ATLINEIII||LINE/L1;
Chr1_19336000_19336499	446	9	229	849	AT1TE64080||VANDAL2||DNA/MuDR;
Chr1_19352500_19352999	329	9	158	353	AT1TE64110||ATREP10D||RC/Helitron;
Chr1_19353000_19353499	284	6	278	296	AT1TE64110||ATREP10D||RC/Helitron;
Chr1_19388000_19388499	226	9	11	225
Chr1_19389500_19389999	213	0	31	116
Chr1_19392000_19392499	213	0	59	138	AT1TE64240||ATREP4||RC/Helitron;
Chr1_19403000_19403499	640	9	187	454	AT1TE64280||TNAT2A||DNA;
Chr1_19424500_19424999	562	88	51	187
Chr1_19428500_19428999	145	6	20	33	AT1TE64355||ATREP10C||RC/Helitron;
Chr1_19465000_19465499	705	18	856	691	AT1TE64445||ATREP3||RC/Helitron;
Chr1_19465500_19465999	1203	39	1030	1296	AT1TE64445||ATREP3||RC/Helitron;
Chr1_19466000_19466499	1973	39	1013	1247	AT1TE64445||ATREP3||RC/Helitron;
Chr1_19665500_19665999	504	12	10	447	AT1TE65030||ATREP11||RC/Helitron;
Chr1_19666000_19666499	148	6	136	206
Chr1_19702500_19702999	216	0	90	52	AT1TE65110||ATREP11||RC/Helitron;
Chr1_19718000_19718499	320	39	203	345	AT1TE65160||ATREP10D||RC/Helitron;
Chr1_19721500_19721999	339	0	74	112
Chr1_19722000_19722499	271	12	115	172
Chr1_19729000_19729499	808	15	722	1138	AT1TE65210||ATDNA2T9B||DNA/MuDR;AT1TE65205||HELITRON2||RC/Helitron;AT1TE65210||ATDNA2T9B||DNA/MuDR;AT1TE65205||HELITRON2||RC/Helitron;
Chr1_19741500_19741999	611	30	262	439
Chr1_19742000_19742499	287	15	11	360
Chr1_19767500_19767999	161	3	142	172	AT1TE65360||ATREP3||RC/Helitron;
Chr1_19768000_19768499	630	18	919	439	AT1TE65360||ATREP3||RC/Helitron;
Chr1_19768500_19768999	870	9	674	905	AT1TE65360||ATREP3||RC/Helitron;AT1TE65365||ATREP2||RC/Helitron;
Chr1_19769000_19769499	734	36	384	619
Chr1_19769500_19769999	491	15	184	435
Chr1_19780000_19780499	135	0	98	67
Chr1_19780500_19780999	420	6	197	416
Chr1_19808000_19808499	113	0	135	195	AT1TE65500||ATDNAI27T9C||DNA/MuDR;
Chr1_19828000_19828499	271	9	17	191
Chr1_19944000_19944499	850	18	1060	1059	AT1TE65925||HELITRONY3||RC/Helitron;
Chr1_19993500_19993999	630	12	308	349	AT1TE66090||ATREP3||RC/Helitron;
Chr1_19994000_19994499	1112	21	1034	1021	AT1TE66090||ATREP3||RC/Helitron;
Chr1_19994500_19994999	2603	70	1075	2156	AT1TE66090||ATREP3||RC/Helitron;
Chr1_19995500_19995999	853	21	314	631
Chr1_20024000_20024499	242	6	46	138
Chr1_20048000_20048499	232	3	0	30
Chr1_20166500_20166999	417	6	226	458	AT1TE66620||ATREP1||RC/Helitron;
Chr1_20167000_20167499	229	0	291	184
Chr1_20172000_20172499	184	3	223	105	AT1TE66645||ATREP3||RC/Helitron;
Chr1_20172500_20172999	197	0	198	138	AT1TE66645||ATREP3||RC/Helitron;
Chr1_20194000_20194499	362	0	14	154	AT1TE66735||ATREP19||DNA;
Chr1_20194500_20194999	320	9	25	184
Chr1_20205000_20205499	229	0	141	127	AT1TE66770||ATREP2||RC/Helitron;
Chr1_20205500_20205999	569	9	302	552	AT1TE66775||ATREP3||RC/Helitron;
Chr1_20208000_20208499	236	6	116	45
Chr1_20278500_20278999	213	3	247	202
Chr1_20313500_20313999	113	3	209	165
Chr1_20320000_20320499	300	6	294	540
Chr1_20320500_20320999	200	9	211	379
Chr1_20362500_20362999	329	3	5	300
Chr1_20363000_20363499	229	6	1	225
Chr1_20367000_20367499	236	6	56	157
Chr1_20403500_20403999	307	12	25	48
Chr1_20433000_20433499	213	6	23	108
Chr1_20508500_20508999	329	12	207	202
Chr1_20509000_20509499	242	9	99	308
Chr1_20513500_20513999	342	3	96	244	AT1TE67785||ATREP1||RC/Helitron;
Chr1_20514000_20514499	368	6	184	293
Chr1_20525000_20525499	197	3	138	210
Chr1_20525500_20525999	216	6	23	187	AT1TE67820||ATDNA2T9C||DNA/MuDR;
Chr1_20559500_20559999	950	12	462	781
Chr1_20560000_20560499	129	0	162	120
Chr1_20569000_20569499	362	6	74	169
Chr1_20622500_20622999	866	36	245	766
Chr1_20625000_20625499	197	3	54	169
Chr1_20683500_20683999	190	6	247	274	AT1TE68310||VANDAL2N1||DNA/MuDR;
Chr1_20684000_20684499	139	0	258	172	AT1TE68310||VANDAL2N1||DNA/MuDR;
Chr1_20685500_20685999	633	12	314	860
Chr1_20699500_20699999	802	27	10	1059
Chr1_20703500_20703999	365	3	11	345
Chr1_20734000_20734499	223	6	15	184
Chr1_20914500_20914999	384	3	115	202
Chr1_20972000_20972499	216	6	164	142	AT1TE69270||ATREP5||RC/Helitron;
Chr1_20972500_20972999	569	30	325	589	AT1TE69270||ATREP5||RC/Helitron;
Chr1_20973000_20973499	384	6	586	398	AT1TE69270||ATREP5||RC/Helitron;
Chr1_20973500_20973999	326	24	429	341
Chr1_20974000_20974499	229	0	304	138
Chr1_21034500_21034999	232	0	47	300
Chr1_21038000_21038499	226	9	37	165	AT1TE69465||ATREP15||RC/Helitron;
Chr1_21054000_21054499	126	3	12	37
Chr1_21105500_21105999	249	9	239	154
Chr1_21120000_21120499	371	6	8	229
Chr1_21128000_21128499	171	0	184	127
Chr1_21128500_21128999	756	9	474	559
Chr1_21210000_21210499	582	12	229	341	AT1TE70100||HELITRONY3||RC/Helitron;AT1TE70100||HELITRONY3||RC/Helitron;
Chr1_21211000_21211499	1969	27	497	1344
Chr1_21260000_21260499	2231	30	611	1825	AT1TE70230||ATREP10||RC/Helitron;
Chr1_21260500_21260999	145	6	223	154
Chr1_21336000_21336499	1025	15	262	612
Chr1_21448500_21448999	197	0	57	67	AT1TE70800||ATREP3||RC/Helitron;
Chr1_21470000_21470499	342	9	125	604
Chr1_21472000_21472499	177	6	142	338
Chr1_21507500_21507999	456	12	1	390
Chr1_21525000_21525499	485	12	233	293	AT1TE71045||ATCOPIA78||LTR/Copia;
Chr1_21615000_21615499	297	3	136	262	AT1TE71330||ATREP1||RC/Helitron;
Chr1_21616000_21616499	177	0	15	169
Chr1_21628500_21628999	252	3	33	169
Chr1_21640500_21640999	278	6	11	315
Chr1_21675000_21675499	158	12	112	161	AT1TE71520||ATREP3||RC/Helitron;
Chr1_21681500_21681999	1355	15	1755	1010
Chr1_21682000_21682499	1575	42	1661	1311
Chr1_21739000_21739499	653	18	168	413	AT1TE71725||HELITRONY3||RC/Helitron;AT1TE71725||HELITRONY3||RC/Helitron;
Chr1_21741500_21741999	262	3	92	247
Chr1_21744500_21744999	433	12	477	597
Chr1_21777000_21777499	688	6	70	529
Chr1_21788500_21788999	688	6	73	529
Chr1_21813000_21813499	336	3	44	262
Chr1_21813500_21813999	355	3	46	281
Chr1_21825000_21825499	650	3	61	514
Chr1_21858000_21858499	158	3	8	180
Chr1_21892500_21892999	517	18	24	195
Chr1_21918000_21918499	533	21	15	679	AT1TE72325||ATREP1||RC/Helitron;
Chr1_21918500_21918999	1128	21	614	920	AT1TE72325||ATREP1||RC/Helitron;
Chr1_21947000_21947499	307	3	8	154
Chr1_21991000_21991499	249	3	77	236	AT1TE72615||ATHAT1||DNA/HAT;
Chr1_21992500_21992999	401	18	294	649
Chr1_21996000_21996499	145	3	11	146
Chr1_22060500_22060999	342	18	311	360
Chr1_22084500_22084999	310	27	56	401
Chr1_22085000_22085499	543	6	72	597
Chr1_22089500_22089999	171	3	43	184
Chr1_22105000_22105499	1419	30	259	871	AT1TE72980||SIMPLEHAT2||DNA/HAT;
Chr1_22106500_22106999	559	6	106	296	AT1TE72990||VANDAL18NA||DNA/MuDR;
Chr1_22112000_22112499	469	12	454	492	AT1TE73015||ATHPOGON2||DNA/Pogo;
Chr1_22112500_22112999	582	15	237	713	AT1TE73025||HELITRONY3||RC/Helitron;
Chr1_22165000_22165499	1096	24	1118	1284	AT1TE73190||HELITRONY3||RC/Helitron;
Chr1_22167500_22167999	219	6	276	146
Chr1_22192000_22192499	1927	30	263	1401
Chr1_22224500_22224999	404	0	4	338
Chr1_22443500_22443999	498	21	10	368
Chr1_22450000_22450499	333	18	344	232	AT1TE74085||ATREP3||RC/Helitron;AT1TE74085||ATREP3||RC/Helitron;
Chr1_22450500_22450999	2277	70	1248	1930	AT1TE74085||ATREP3||RC/Helitron;AT1TE74085||ATREP3||RC/Helitron;
Chr1_22451000_22451499	1863	27	511	1630	AT1TE74085||ATREP3||RC/Helitron;
Chr1_22451500_22451999	873	27	892	822
Chr1_22459500_22459999	116	6	63	165
Chr1_22542000_22542499	756	12	126	634
Chr1_22620500_22620999	2422	51	430	2186	AT1TE74615||ATREP3||RC/Helitron;
Chr1_22621000_22621499	1106	18	866	1033	AT1TE74615||ATREP3||RC/Helitron;
Chr1_22621500_22621999	1099	24	771	1198	AT1TE74615||ATREP3||RC/Helitron;
Chr1_22622000_22622499	520	6	178	323	AT1TE74615||ATREP3||RC/Helitron;
Chr1_22743000_22743499	498	12	30	353
Chr1_22775500_22775999	268	0	200	232	AT1TE75065||TAG3N1||DNA/HAT;
Chr1_22778500_22778999	132	3	96	105
Chr1_22828500_22828999	116	3	103	93
Chr1_22829000_22829499	184	3	57	93
Chr1_22872000_22872499	161	3	121	293	AT1TE75405||ATDNA2T9A||DNA/MuDR;
Chr1_22888000_22888499	181	0	59	251
Chr1_22992000_22992499	2940	55	1052	2674	AT1TE75780||ATREP3||RC/Helitron;
Chr1_22992500_22992999	1348	21	606	1209	AT1TE75780||ATREP3||RC/Helitron;
Chr1_22993000_22993499	2577	67	1150	1938	AT1TE75780||ATREP3||RC/Helitron;
Chr1_22993500_22993999	585	24	663	507	AT1TE75785||ATREP3||RC/Helitron;
Chr1_23033000_23033499	181	3	54	45
Chr1_23118000_23118499	281	12	188	555	AT1TE76215||ATCOPIA51||LTR/Copia;
Chr1_23122500_23122999	219	9	77	360
Chr1_23125000_23125499	2561	55	784	1889
Chr1_23125500_23125999	404	15	70	413	AT1TE76240||ARNOLD2||DNA/MuDR;
Chr1_23152500_23152999	323	0	109	409
Chr1_23174000_23174499	1044	24	919	773	AT1TE76405||ATHATN7||DNA/HAT;
Chr1_23174500_23174999	1749	42	635	1701	AT1TE76410||BRODYAGA2||DNA/MuDR;
Chr1_23175000_23175499	249	24	129	251
Chr1_23214000_23214499	1882	48	746	1059	AT1TE76530||ATREP3||RC/Helitron;
Chr1_23214500_23214999	2707	64	922	2550	AT1TE76530||ATREP3||RC/Helitron;
Chr1_23215000_23215499	789	24	887	601	AT1TE76540||BRODYAGA1A||DNA/MuDR;
Chr1_23295500_23295999	197	0	82	101	AT1TE76780||LIMPET1||DNA/MuDR;
Chr1_23424500_23424999	268	15	331	240
Chr1_23553500_23553999	436	12	317	428	AT1TE77560||ATREP3||RC/Helitron;
Chr1_23554000_23554499	1209	33	647	879
Chr1_23613500_23613999	164	3	223	206
Chr1_23638000_23638499	297	6	2	0
Chr1_23651500_23651999	1067	21	72	627
Chr1_23710000_23710499	113	3	188	101	AT1TE78070||HELITRONY3||RC/Helitron;
Chr1_23736500_23736999	239	6	17	45
Chr1_23875000_23875499	714	9	34	413	AT1TE78560||ATREP3||RC/Helitron;
Chr1_23876000_23876499	268	9	232	221	AT1TE78560||ATREP3||RC/Helitron;
Chr1_23876500_23876999	1303	18	821	1111	AT1TE78570||ATREP2A||RC/Helitron;
Chr1_23877000_23877499	465	6	229	244
Chr1_23907000_23907499	423	15	72	439
Chr1_23946500_23946999	229	6	67	161
Chr1_24027000_24027499	219	21	72	214	AT1TE79035||ATREP11||RC/Helitron;
Chr1_24027500_24027999	213	6	197	285
Chr1_24102500_24102999	155	3	0	82
Chr1_24126000_24126499	278	21	72	221	AT1TE79345||ATREP10A||RC/Helitron;
Chr1_24294500_24294999	245	3	5	41
Chr1_24317000_24317499	469	6	74	480
Chr1_24350500_24350999	103	6	82	176	AT1TE80035||VANDAL1N1||DNA/MuDR;
Chr1_24385000_24385499	255	12	37	172
Chr1_24395500_24395999	323	6	51	138
Chr1_24532000_24532499	284	3	46	206
Chr1_24577000_24577499	190	3	17	187
Chr1_24645500_24645999	876	18	461	525
Chr1_24705500_24705999	210	12	122	154	AT1TE81155||ATREP1||RC/Helitron;
Chr1_24718500_24718999	837	27	392	935
Chr1_24742000_24742499	207	6	285	289	AT1TE81280||ATCOPIA53||LTR/Copia;
Chr1_24745000_24745499	1125	18	77	672
Chr1_24772000_24772499	494	6	152	465
Chr1_24772500_24772999	472	3	157	473
Chr1_24822500_24822999	132	3	17	131
Chr1_24831500_24831999	1093	15	592	803	AT1TE81560||HELITRONY3||RC/Helitron;
Chr1_24832500_24832999	734	24	109	443
Chr1_24907500_24907999	996	18	1791	856	AT1TE81825||HELITRONY3||RC/Helitron;
Chr1_24908000_24908499	1377	21	2010	1025
Chr1_24908500_24908999	1342	18	180	1074
Chr1_24918000_24918499	239	6	217	154
Chr1_24948000_24948499	232	3	2	150
Chr1_25005500_25005999	226	0	7	202
Chr1_25033500_25033999	135	3	11	112	AT1TE82220||HELITRONY3||RC/Helitron;
Chr1_25097500_25097999	1407	18	188	1127	AT1TE82410||HELITRONY3||RC/Helitron;
Chr1_25098000_25098499	1222	33	2090	1018	AT1TE82410||HELITRONY3||RC/Helitron;
Chr1_25098500_25098999	883	9	1171	747
Chr1_25099000_25099499	316	3	33	195
Chr1_25125500_25125999	223	9	4	45
Chr1_25159000_25159499	239	3	67	127	AT1TE82600||ATMU2||DNA/MuDR;AT1TE82600||ATMU2||DNA/MuDR;
Chr1_25180000_25180499	414	6	381	435	AT1TE82640||ARNOLDY2||DNA/MuDR;
Chr1_25357500_25357999	656	24	51	664
Chr1_25358000_25358499	611	9	207	364
Chr1_25400500_25400999	177	9	125	191
Chr1_25401000_25401499	430	18	53	236
Chr1_25536500_25536999	210	6	11	214
Chr1_25594500_25594999	297	6	131	221
Chr1_25609500_25609999	1106	64	178	1021
Chr1_25613500_25613999	511	12	86	465
Chr1_25641500_25641999	1300	24	1783	1803
Chr1_25660000_25660499	747	24	87	1127
Chr1_25696500_25696999	414	18	135	330	AT1TE84245||SIMPLEGUY1||DNA/Harbinger;
Chr1_25697000_25697499	132	0	197	131	AT1TE84245||SIMPLEGUY1||DNA/Harbinger;
Chr1_25698000_25698499	109	6	93	112
Chr1_25733000_25733499	210	6	31	30
Chr1_25745500_25745999	426	6	56	401
Chr1_25779500_25779999	255	12	118	266
Chr1_25780000_25780499	663	12	461	477
Chr1_25839500_25839999	410	6	15	60
Chr1_25876500_25876999	174	9	0	150
Chr1_25962000_25962499	135	3	74	180	AT1TE85075||ATREP3||RC/Helitron;
Chr1_25962500_25962999	724	21	905	529
Chr1_25963000_25963499	663	12	230	450
Chr1_26159000_26159499	1015	12	7	71
Chr1_26169000_26169499	226	3	122	184	AT1TE85730||ATREP3||RC/Helitron;AT1TE85730||ATREP3||RC/Helitron;
Chr1_26169500_26169999	779	21	1070	616	AT1TE85730||ATREP3||RC/Helitron;AT1TE85730||ATREP3||RC/Helitron;
Chr1_26170000_26170499	2118	39	1184	2118	AT1TE85730||ATREP3||RC/Helitron;AT1TE85730||ATREP3||RC/Helitron;
Chr1_26170500_26170999	2982	85	1220	2039	AT1TE85735||ATREP3||RC/Helitron;
Chr1_26171000_26171499	776	27	443	574
Chr1_26196000_26196499	155	6	47	172
Chr1_26197000_26197499	210	6	61	217
Chr1_26306500_26306999	181	9	10	244	AT1TE86175||ATREP2A||RC/Helitron;
Chr1_26307000_26307499	575	21	164	360
Chr1_26336000_26336499	187	3	64	236
Chr1_26394000_26394499	349	9	0	462
Chr1_26510500_26510999	1238	24	552	860
Chr1_26511000_26511499	210	9	63	195
Chr1_26551500_26551999	701	15	155	792
Chr1_26555000_26555499	320	6	23	116
Chr1_26650500_26650999	213	6	18	169
Chr1_26719500_26719999	139	3	8	41	AT1TE87460||ATREP5||RC/Helitron;
Chr1_26722000_26722499	504	3	17	416
Chr1_26779000_26779499	307	3	266	202	AT1TE87630||HELITRONY1D||RC/Helitron;AT1TE87630||HELITRONY1D||RC/Helitron;
Chr1_26779500_26779999	394	12	327	315	AT1TE87630||HELITRONY1D||RC/Helitron;AT1TE87630||HELITRONY1D||RC/Helitron;
Chr1_26780500_26780999	676	21	399	661	AT1TE87630||HELITRONY1D||RC/Helitron;AT1TE87630||HELITRONY1D||RC/Helitron;
Chr1_26781000_26781499	223	3	40	161	AT1TE87645||ATREP10D||RC/Helitron;
Chr1_26880500_26880999	591	15	187	574	AT1TE87975||ATREP7||RC/Helitron;
Chr1_26881000_26881499	2406	42	619	2096	AT1TE87980||ATREP3||RC/Helitron;
Chr1_26953000_26953499	164	0	5	22
Chr1_27059500_27059999	210	3	0	0
Chr1_27240500_27240999	449	6	100	349	AT1TE89140||ATREP3||RC/Helitron;
Chr1_27241000_27241499	601	21	458	623
Chr1_27388500_27388999	323	6	245	383	AT1TE89630||BRODYAGA1A||DNA/MuDR;
Chr1_27428500_27428999	873	21	309	991
Chr1_27429000_27429499	278	3	155	432
Chr1_27440500_27440999	562	6	50	443
Chr1_27516000_27516499	255	0	198	240
Chr1_27859500_27859999	207	0	250	169	AT1TE91165||HELITRONY3||RC/Helitron;AT1TE91165||HELITRONY3||RC/Helitron;
Chr1_27860500_27860999	650	12	1021	488
Chr1_27972000_27972499	362	9	276	398
Chr1_27972500_27972999	359	3	57	274
Chr1_28051000_28051499	197	3	1	116
Chr1_28105500_28105999	779	39	36	736
Chr1_28161000_28161499	494	12	327	582	AT1TE92165||ATREP3||RC/Helitron;
Chr1_28161500_28161999	2827	55	912	2517	AT1TE92165||ATREP3||RC/Helitron;
Chr1_28162000_28162499	782	9	369	514	AT1TE92165||ATREP3||RC/Helitron;
Chr1_28498000_28498499	287	3	288	142
Chr1_28527000_28527499	291	18	420	300
Chr1_28592500_28592999	359	3	108	82
Chr1_28703000_28703499	656	9	24	762	AT1TE93915||ATREP4||RC/Helitron;
Chr1_28750000_28750499	436	9	180	360
Chr1_28827000_28827499	210	3	38	251	AT1TE94305||ATREP10D||RC/Helitron;
Chr1_28828500_28828999	116	3	14	127
Chr1_28891000_28891499	174	3	105	93	AT1TE94500||ATREP10D||RC/Helitron;
Chr1_28891500_28891999	139	9	90	93
Chr1_28912500_28912999	197	9	152	184	AT1TE94570||SIMPLEHAT1||DNA/HAT;
Chr1_28913500_28913999	187	3	20	195
Chr1_29078500_29078999	423	27	122	364
Chr1_29244000_29244499	640	18	269	634
Chr1_29244500_29244999	1365	24	209	852
Chr1_29263000_29263499	226	6	14	172	AT1TE95740||ATLINE1;
Chr1_29263500_29263999	258	3	151	195
Chr1_29319000_29319499	333	21	275	454	AT1TE95915||ATREP3||RC/Helitron;AT1TE95915||ATREP3||RC/Helitron;
Chr1_29319500_29319999	2028	64	750	1720	AT1TE95915||ATREP3||RC/Helitron;AT1TE95915||ATREP3||RC/Helitron;
Chr1_29320000_29320499	895	18	993	702
Chr1_29320500_29320999	252	12	198	217
Chr1_29342500_29342999	326	6	100	82
Chr1_29479000_29479499	226	3	360	274
Chr1_29612000_29612499	262	3	113	229
Chr1_29774000_29774499	1125	27	276	837	AT1TE97390||ATREP1||RC/Helitron;
Chr1_29774500_29774999	171	0	223	86
Chr1_29775000_29775499	223	3	34	146
Chr1_29840500_29840999	122	0	185	105	AT1TE97605||HELITRONY1B||RC/Helitron;
Chr1_29984000_29984499	223	6	158	255
Chr1_30036500_30036999	236	3	0	3
Chr1_30200000_30200499	446	15	4	394
Chr1_30250500_30250999	255	6	210	217	AT1TE98910||ATREP3||RC/Helitron;
Chr1_30251000_30251499	769	15	599	661	AT1TE98910||ATREP3||RC/Helitron;
Chr1_30251500_30251999	1445	21	697	1277	AT1TE98910||ATREP3||RC/Helitron;
Chr1_30252000_30252499	3461	88	1608	2986	AT1TE98910||ATREP3||RC/Helitron;
Chr1_30252500_30252999	465	27	743	413	AT1TE98915||ATREP3||RC/Helitron;
Chr1_30253000_30253499	1180	18	296	849	AT1TE98920||ATREP3||RC/Helitron;
Chr1_30254000_30254499	3215	67	913	3125	AT1TE98920||ATREP3||RC/Helitron;
Chr1_30254500_30254999	1669	45	998	1465	AT1TE98920||ATREP3||RC/Helitron;
Chr1_30255000_30255499	236	9	432	259	AT1TE98935||ATREP3||RC/Helitron;
Chr1_30427500_30427671	371	9	155	120
Chr2_1500_1999	4030	85	6081	2366
Chr2_41500_41999	281	15	85	161	AT2TE00075||ATGP2||LTR/Gypsy;
Chr2_49500_49999	148	0	159	127
Chr2_50000_50499	892	24	307	634
Chr2_52500_52999	316	3	125	120	AT2TE00095||ATLANTYS3||LTR/Gypsy;
Chr2_53000_53499	850	24	299	619	AT2TE00095||ATLANTYS3||LTR/Gypsy;
Chr2_58000_58499	294	3	87	75	AT2TE00110||ATGP2||LTR/Gypsy;
Chr2_58500_58999	873	21	314	653	AT2TE00110||ATGP2||LTR/Gypsy;
Chr2_67000_67499	938	55	1157	1288	AT2TE00115||ATGP1||LTR/Gypsy;
Chr2_70500_70999	174	9	85	131
Chr2_71000_71499	126	0	203	86	AT2TE00145||LIMPET1||DNA/MuDR;
Chr2_72500_72999	320	15	387	631
Chr2_122000_122499	401	0	7	180
Chr2_138000_138499	456	0	24	97	AT2TE00480||TSCL||LINE?;
Chr2_179500_179999	268	0	41	199
Chr2_184000_184499	439	12	373	507
Chr2_240500_240999	287	0	206	225	AT2TE00985||ATREP10||RC/Helitron;
Chr2_241000_241499	352	0	448	349	AT2TE00990||ATHAT10||DNA/HAT;
Chr2_241500_241999	271	6	207	199
Chr2_254000_254499	216	3	10	71	AT2TE01035||ATREP10D||RC/Helitron;
Chr2_268500_268999	119	6	20	176
Chr2_275000_275499	543	18	123	432
Chr2_351000_351499	203	9	0	78	AT2TE01465||ATHATN4||DNA/HAT;
Chr2_353000_353499	216	3	8	7
Chr2_368000_368499	129	3	7	120
Chr2_379000_379499	194	12	8	105
Chr2_394500_394999	465	9	312	319	AT2TE01630||ATREP3||RC/Helitron;
Chr2_395000_395499	1555	33	729	1525	AT2TE01630||ATREP3||RC/Helitron;
Chr2_395500_395999	2778	67	1121	2254	AT2TE01630||ATREP3||RC/Helitron;
Chr2_396000_396499	378	18	611	368	AT2TE01640||ATREP5||RC/Helitron;
Chr2_400000_400499	194	0	38	116
Chr2_402500_402999	1193	21	40	942	AT2TE01670||RathE2;
Chr2_403000_403499	1497	18	64	1284
Chr2_407000_407499	271	3	5	161
Chr2_424500_424999	190	9	5	93
Chr2_438500_438999	274	18	38	157
Chr2_440500_440999	164	3	21	97
Chr2_444500_444999	223	12	14	184
Chr2_472000_472499	194	3	5	108
Chr2_500000_500499	368	18	327	300	AT2TE02160||ATREP3||RC/Helitron;AT2TE02160||ATREP3||RC/Helitron;
Chr2_500500_500999	2998	73	1086	2062	AT2TE02160||ATREP3||RC/Helitron;AT2TE02160||ATREP3||RC/Helitron;
Chr2_501000_501499	2202	42	915	2043	AT2TE02160||ATREP3||RC/Helitron;
Chr2_501500_501999	931	39	1486	841	AT2TE02160||ATREP3||RC/Helitron;
Chr2_511000_511499	546	9	198	398
Chr2_542500_542999	410	15	745	368	AT2TE02335||ATREP3||RC/Helitron;
Chr2_543000_543499	2684	51	874	2021	AT2TE02335||ATREP3||RC/Helitron;
Chr2_543500_543999	831	33	1202	818	AT2TE02335||ATREP3||RC/Helitron;
Chr2_544000_544499	203	9	103	255
Chr2_575000_575499	336	3	641	559	AT2TE02465||ARNOLD1||DNA/MuDR;
Chr2_576500_576999	229	12	307	225	AT2TE02465||ARNOLD1||DNA/MuDR;
Chr2_577000_577499	135	6	221	176	AT2TE02465||ARNOLD1||DNA/MuDR;
Chr2_594000_594499	181	0	4	157
Chr2_631000_631499	591	18	7	574
Chr2_637000_637499	203	0	89	131
Chr2_638000_638499	404	9	102	304
Chr2_641000_641499	219	3	27	172
Chr2_686500_686999	106	3	125	120
Chr2_707500_707999	359	12	397	274	AT2TE03055||ATREP3||RC/Helitron;
Chr2_708000_708499	1319	39	694	1483	AT2TE03055||ATREP3||RC/Helitron;AT2TE03060||ATHATN6||DNA/HAT;
Chr2_708500_708999	1562	18	308	1359	AT2TE03055||ATREP3||RC/Helitron;
Chr2_709000_709499	349	6	234	432	AT2TE03055||ATREP3||RC/Helitron;AT2TE03055||ATREP3||RC/Helitron;
Chr2_713000_713499	459	6	167	465	AT2TE03085||ATDNA2T9C||DNA/MuDR;
Chr2_713500_713999	326	12	161	364
Chr2_721500_721999	491	9	76	409	AT2TE03135||ATREP9||RC/Helitron;
Chr2_762500_762999	329	6	40	360
Chr2_768500_768999	109	6	64	123
Chr2_794000_794499	226	0	30	244	AT2TE03505||ATREP6||RC/Helitron;
Chr2_794500_794999	255	0	69	285	AT2TE03505||ATREP6||RC/Helitron;
Chr2_795000_795499	200	6	82	176
Chr2_825000_825499	268	0	144	371	AT2TE03640||ATREP2A||RC/Helitron;
Chr2_826000_826499	1947	30	282	1190
Chr2_904500_904999	242	6	86	217
Chr2_905000_905499	316	3	203	360
Chr2_909500_909999	229	0	210	386	AT2TE04085||META1||LTR/Copia;AT2TE04085||META1||LTR/Copia;
Chr2_910500_910999	135	3	175	180	AT2TE04085||META1||LTR/Copia;AT2TE04085||META1||LTR/Copia;
Chr2_911000_911499	168	3	281	191	AT2TE04085||META1||LTR/Copia;
Chr2_912000_912499	443	24	527	664	AT2TE04085||META1||LTR/Copia;
Chr2_912500_912999	698	24	573	1123	AT2TE04085||META1||LTR/Copia;
Chr2_913000_913499	197	9	381	240	AT2TE04085||META1||LTR/Copia;
Chr2_913500_913999	462	6	802	710	AT2TE04090||ATMUN1||DNA/MuDR;
Chr2_914000_914499	4033	55	1047	5420	AT2TE04090||ATMUN1||DNA/MuDR;
Chr2_919500_919999	262	3	40	187
Chr2_980000_980499	1614	24	595	1356
Chr2_984000_984499	963	18	110	1202
Chr2_1010500_1010999	245	3	219	274	AT2TE04525||VANDAL3||DNA/MuDR;
Chr2_1011000_1011499	184	0	268	217	AT2TE04525||VANDAL3||DNA/MuDR;
Chr2_1012000_1012499	219	0	229	319
Chr2_1012500_1012999	417	12	246	390
Chr2_1038000_1038499	536	9	386	495	AT2TE04635||ATREP10D||RC/Helitron;
Chr2_1038500_1038999	245	0	98	195
Chr2_1049000_1049499	566	9	54	462
Chr2_1050000_1050499	229	0	25	435
Chr2_1076000_1076499	540	9	138	608
Chr2_1078500_1078999	294	9	152	304	AT2TE04845||ARNOLDY2||DNA/MuDR;
Chr2_1085000_1085499	187	9	236	244	AT2TE04875||LIMPET1||DNA/MuDR;
Chr2_1086500_1086999	210	3	273	255	AT2TE04900||ATREP10D||RC/Helitron;
Chr2_1089000_1089499	200	9	184	150	AT2TE04900||ATREP10D||RC/Helitron;AT2TE04900||ATREP10D||RC/Helitron;
Chr2_1127000_1127499	219	0	119	229
Chr2_1211000_1211499	139	0	108	274	AT2TE05465||ATDNA2T9C||DNA/MuDR;AT2TE05460||HELITRONY1A||RC/Helitron;
Chr2_1241000_1241499	148	6	275	131	AT2TE05605||HELITRONY3||RC/Helitron;
Chr2_1242000_1242499	714	18	876	890	AT2TE05605||HELITRONY3||RC/Helitron;
Chr2_1263000_1263499	223	6	61	176	AT2TE05750||ATREP16||DNA/MuDR;
Chr2_1293500_1293999	394	6	223	244
Chr2_1302500_1302999	168	6	175	131
Chr2_1303000_1303499	456	21	20	525	AT2TE05930||ATHILA6A||LTR/Gypsy;
Chr2_1322000_1322499	1258	12	611	770	AT2TE06025||HELITRONY3||RC/Helitron;
Chr2_1322500_1322999	268	0	152	221	AT2TE06025||HELITRONY3||RC/Helitron;
Chr2_1347000_1347499	1122	24	302	841	AT2TE06135||ATREP1||RC/Helitron;
Chr2_1347500_1347999	213	0	207	101	AT2TE06140||ATREP10B||RC/Helitron;
Chr2_1348000_1348499	161	3	41	123	AT2TE06140||ATREP10B||RC/Helitron;
Chr2_1370500_1370999	727	9	197	492	AT2TE06255||SIMPLEHAT2||DNA/HAT;
Chr2_1371500_1371999	582	3	216	507	AT2TE06265||ATREP5||RC/Helitron;
Chr2_1380500_1380999	339	9	298	341
Chr2_1381000_1381499	313	9	198	345
Chr2_1383500_1383999	1394	15	343	931	AT2TE06355||ATREP5||RC/Helitron;
Chr2_1384000_1384499	145	0	76	101	AT2TE06355||ATREP5||RC/Helitron;
Chr2_1388500_1388999	404	6	46	691	AT2TE06390||ATCOPIA28||LTR/Copia;
Chr2_1395000_1395499	6255	82	1170	7896	AT2TE06405||META1||LTR/Copia;
Chr2_1396000_1396499	155	3	207	187	AT2TE06405||META1||LTR/Copia;
Chr2_1397500_1397999	359	18	478	638	AT2TE06405||META1||LTR/Copia;
Chr2_1398000_1398499	507	9	402	672	AT2TE06405||META1||LTR/Copia;
Chr2_1398500_1398999	187	3	233	281	AT2TE06405||META1||LTR/Copia;
Chr2_1410000_1410499	808	3	136	518	AT2TE06465||ATHILA4A||LTR/Gypsy;
Chr2_1425000_1425499	190	3	103	146
Chr2_1441500_1441999	145	18	27	135	AT2TE06660||ATREP8||RC/Helitron;
Chr2_1457000_1457499	326	3	187	616	AT2TE06745||VANDALNX2||DNA/MuDR;
Chr2_1459000_1459499	384	9	471	469	AT2TE06750||ATREP3||RC/Helitron;AT2TE06750||ATREP3||RC/Helitron;
Chr2_1459500_1459999	375	9	332	315	AT2TE06750||ATREP3||RC/Helitron;AT2TE06750||ATREP3||RC/Helitron;
Chr2_1460000_1460499	1293	30	838	1115	AT2TE06750||ATREP3||RC/Helitron;AT2TE06750||ATREP3||RC/Helitron;
Chr2_1460500_1460999	960	30	461	706
Chr2_1461000_1461499	187	12	164	123
Chr2_1536500_1536999	219	15	366	364	AT2TE07080||ATREP10D||RC/Helitron;
Chr2_1545500_1545999	491	24	174	360	AT2TE07125||SIMPLEHAT2||DNA/HAT;
Chr2_1546000_1546499	1365	48	1892	1108	AT2TE07135||ATREP4||RC/Helitron;
Chr2_1546500_1546999	229	3	63	165	AT2TE07140||BRODYAGA1A||DNA/MuDR;
Chr2_1552500_1552999	213	15	142	364	AT2TE07160||ATCOPIA95||LTR/Copia;
Chr2_1572500_1572999	404	18	279	379	AT2TE07225||ATHPOGON3||DNA/Pogo;
Chr2_1597000_1597499	2248	27	603	1652	AT2TE07360||HELITRONY3||RC/Helitron;
Chr2_1609000_1609499	252	6	171	484
Chr2_1615500_1615999	122	6	227	97	AT2TE07460||META1||LTR/Copia;
Chr2_1616500_1616999	355	18	495	601	AT2TE07460||META1||LTR/Copia;
Chr2_1617000_1617499	540	18	481	796	AT2TE07475||HELITRONY1E||RC/Helitron;
Chr2_1618000_1618499	142	3	87	184
Chr2_1629500_1629999	685	33	840	927	AT2TE07550||ATGP1||LTR/Gypsy;AT2TE07550||ATGP1||LTR/Gypsy;
Chr2_1630500_1630999	433	24	572	540	AT2TE07550||ATGP1||LTR/Gypsy;AT2TE07550||ATGP1||LTR/Gypsy;
Chr2_1636500_1636999	950	97	1096	1356
Chr2_1652000_1652499	459	15	170	296
Chr2_1652500_1652999	640	6	347	627	AT2TE07655||ATMUNX1||DNA/MuDR;
Chr2_1669500_1669999	284	9	181	285	AT2TE07745||ATENSPM9||DNA/En-Spm;
Chr2_1670000_1670499	485	15	161	537	AT2TE07745||ATENSPM9||DNA/En-Spm;
Chr2_1676000_1676499	219	0	139	86
Chr2_1681000_1681499	281	0	28	202	AT2TE07790||ATREP10D||RC/Helitron;
Chr2_1685000_1685499	236	3	110	416	AT2TE07805||ATDNA2T9B||DNA/MuDR;
Chr2_1691000_1691499	349	9	60	247	AT2TE07845||ATREP7||RC/Helitron;
Chr2_1701500_1701999	255	9	74	229
Chr2_1711000_1711499	119	3	200	60
Chr2_1716000_1716499	190	9	291	259	AT2TE07975||ATMUNX1||DNA/MuDR;
Chr2_1731500_1731999	177	0	234	184
Chr2_1751000_1751499	481	3	846	785	AT2TE08110||ARNOLD2||DNA/MuDR;
Chr2_1850000_1850499	436	12	67	356	AT2TE08515||RP1;AT2TE08510||AT9MU1||DNA/MuDR;
Chr2_1850500_1850999	365	6	30	206
Chr2_1855000_1855499	397	21	206	277
Chr2_1869000_1869499	326	9	80	217
Chr2_1890000_1890499	378	15	536	728
Chr2_1903000_1903499	236	6	344	251	AT2TE08775||ATREP10B||RC/Helitron;
Chr2_1943000_1943499	187	3	18	169
Chr2_1948000_1948499	947	15	121	668	AT2TE08970||ATREP7||RC/Helitron;
Chr2_1955000_1955499	142	9	12	259	AT2TE09020||ATHPOGON3||DNA/Pogo;
Chr2_1955500_1955999	100	0	200	78	AT2TE09020||ATHPOGON3||DNA/Pogo;
Chr2_1963000_1963499	187	9	83	165	AT2TE09070||ATHILA4A||LTR/Gypsy;
Chr2_1963500_1963999	462	0	72	311	AT2TE09070||ATHILA4A||LTR/Gypsy;
Chr2_1987500_1987999	161	0	40	161	AT2TE09170||ATREP7||RC/Helitron;
Chr2_1988500_1988999	194	3	73	176	AT2TE09180||ATLINE1;
Chr2_2010000_2010499	640	6	402	969	AT2TE09220||ATDNA12T3;
Chr2_2042000_2042499	197	3	379	191	AT2TE09375||VANDAL2||DNA/MuDR;
Chr2_2054000_2054499	323	6	116	646
Chr2_2058500_2058999	342	6	64	311	AT2TE09400||ATREP10D||RC/Helitron;
Chr2_2059000_2059499	604	6	116	495	AT2TE09405||TNAT2A||DNA;AT2TE09405||TNAT2A||DNA;
Chr2_2063500_2063999	323	6	61	210
Chr2_2064000_2064499	145	9	149	127	AT2TE09425||ARNOLDY1||DNA/MuDR;
Chr2_2065000_2065499	646	15	1085	785	AT2TE09430||HELITRONY3||RC/Helitron;
Chr2_2085500_2085999	485	12	253	533	AT2TE09545||ATN9;
Chr2_2086000_2086499	407	3	423	401
Chr2_2089000_2089499	155	3	194	142
Chr2_2101000_2101499	242	6	118	176
Chr2_2128000_2128499	116	3	213	161	AT2TE09685||VANDAL3||DNA/MuDR;
Chr2_2131000_2131499	242	6	260	266	AT2TE09710||ATREP10D||RC/Helitron;
Chr2_2138500_2138999	339	9	70	323	AT2TE09765||ATREP6||RC/Helitron;
Chr2_2139000_2139499	834	21	631	743	AT2TE09780||HELITRONY3||RC/Helitron;AT2TE09780||HELITRONY3||RC/Helitron;
Chr2_2139500_2139999	291	3	112	247	AT2TE09785||ATREP6||RC/Helitron;
Chr2_2140000_2140499	404	9	197	469	AT2TE09790||ATN9;
Chr2_2140500_2140999	401	12	327	341
Chr2_2149500_2149999	297	0	40	187	AT2TE09865||AT9NMU1||DNA/MuDR;AT2TE09865||AT9NMU1||DNA/MuDR;
Chr2_2150000_2150499	449	27	255	627
Chr2_2155000_2155499	145	0	184	236	AT2TE09885||ATREP11||RC/Helitron;
Chr2_2162000_2162499	452	9	203	319
Chr2_2162500_2162999	417	6	116	270
Chr2_2209500_2209999	145	3	108	131	AT2TE10190||BOMZH1||DNA/MuDR;AT2TE10190||BOMZH1||DNA/MuDR;
Chr2_2210000_2210499	145	6	155	127	AT2TE10195||BRODYAGA1A||DNA/MuDR;
Chr2_2210500_2210999	207	12	234	172	AT2TE10200||BRODYAGA1A||DNA/MuDR;
Chr2_2217000_2217499	200	6	25	127	AT2TE10230||LIMPET1||DNA/MuDR;
Chr2_2240500_2240999	190	6	154	191	AT2TE10365||ATREP10D||RC/Helitron;
Chr2_2260500_2260999	485	6	37	499	AT2TE10425||ATREP11A||RC/Helitron;
Chr2_2262000_2262499	181	9	80	311
Chr2_2274500_2274999	316	6	216	229	AT2TE10495||ATCOPIA58||LTR/Copia;
Chr2_2284000_2284499	223	0	27	161	AT2TE10520||ATREP11||RC/Helitron;
Chr2_2297000_2297499	682	18	149	781	AT2TE10585||ATENSPM2||DNA/En-Spm;AT2TE10595||Unassigned||Unassigned;
Chr2_2297500_2297999	313	3	159	214	AT2TE10595||Unassigned||Unassigned;
Chr2_2299000_2299499	297	9	185	304	AT2TE10615||ATHILA4||LTR/Gypsy;AT2TE10615||ATHILA4||LTR/Gypsy;
Chr2_2299500_2299999	265	3	112	150	AT2TE10615||ATHILA4||LTR/Gypsy;AT2TE10615||ATHILA4||LTR/Gypsy;
Chr2_2319500_2319999	155	9	125	221	AT2TE10690||ATLINE1A||LINE/L1;AT2TE10705||ATREP1||RC/Helitron;AT2TE10690||ATLINE1A||LINE/L1;AT2TE10705||ATREP1||RC/Helitron;
Chr2_2320000_2320499	342	3	116	262	AT2TE10690||ATLINE1A||LINE/L1;AT2TE10710||HELITRONY1E||RC/Helitron;AT2TE10690||ATLINE1A||LINE/L1;
Chr2_2320500_2320999	2050	27	570	1465	AT2TE10690||ATLINE1A||LINE/L1;AT2TE10690||ATLINE1A||LINE/L1;
Chr2_2362500_2362999	168	0	24	323	AT2TE10900||HELITRONY3||RC/Helitron;
Chr2_2442500_2442999	194	0	343	296	AT2TE11120||HELITRONY3||RC/Helitron;
Chr2_2443000_2443499	410	6	763	398	AT2TE11125||VANDAL7||DNA/MuDR;
Chr2_2443500_2443999	708	15	781	589	AT2TE11125||VANDAL7||DNA/MuDR;
Chr2_2459500_2459999	278	6	10	52	AT2TE11165||ATREP10D||RC/Helitron;AT2TE11165||ATREP10D||RC/Helitron;
Chr2_2542500_2542999	197	0	295	217	AT2TE11515||ARNOLD3||DNA/MuDR;
Chr2_2547500_2547999	116	6	210	176	AT2TE11515||ARNOLD3||DNA/MuDR;
Chr2_2549000_2549499	346	3	527	578	AT2TE11515||ARNOLD3||DNA/MuDR;AT2TE11515||ARNOLD3||DNA/MuDR;
Chr2_2609000_2609499	291	6	83	477	AT2TE11735||ROMANIAT5||LTR/Copia;AT2TE11735||ROMANIAT5||LTR/Copia;
Chr2_2655000_2655499	449	12	376	634	AT2TE11860||ATHPOGO||DNA/Pogo;
Chr2_2655500_2655999	158	3	307	199	AT2TE11860||ATHPOGO||DNA/Pogo;
Chr2_2656000_2656499	210	3	54	90	AT2TE11860||ATHPOGO||DNA/Pogo;
Chr2_2707000_2707499	339	3	631	338	AT2TE11985||ATHILA8A||LTR/Gypsy;AT2TE12020||ATHILA||LTR/Gypsy;
Chr2_2734500_2734999	229	18	317	195	AT2TE12100||ATREP3||RC/Helitron;
Chr2_2820500_2820999	714	21	491	785	AT2TE12390||ATENSPM2||DNA/En-Spm;AT2TE12390||ATENSPM2||DNA/En-Spm;
Chr2_2961000_2961499	258	0	82	285	AT2TE12900||ATREP3||RC/Helitron;
Chr2_2961500_2961999	129	0	69	112	AT2TE12900||ATREP3||RC/Helitron;
Chr2_2962500_2962999	718	15	273	567	AT2TE12910||ATLINE1A||LINE/L1;
Chr2_2963000_2963499	187	0	249	255	AT2TE12910||ATLINE1A||LINE/L1;
Chr2_2963500_2963999	485	24	259	499	AT2TE12925||ARNOLDY2||DNA/MuDR;
Chr2_2964000_2964499	630	21	99	514	AT2TE12930||ARNOLDY2||DNA/MuDR;
Chr2_2980000_2980499	268	3	40	123
Chr2_3014000_3014499	287	3	443	251	AT2TE13145||ARNOLD4||DNA/MuDR;
Chr2_3058000_3058499	152	6	210	172
Chr2_3061000_3061499	1222	33	327	833	AT2TE13335||VANDAL3||DNA/MuDR;
Chr2_3075000_3075499	129	6	144	127	AT2TE13350||ATHILA||LTR/Gypsy;
Chr2_3119500_3119999	216	9	40	161	AT2TE13510||ATHILA4||LTR/Gypsy;
Chr2_3191000_3191499	203	6	161	131	AT2TE13780||ARNOLDY2||DNA/MuDR;
Chr2_3191500_3191999	320	3	100	315	AT2TE13795||ATREP4||RC/Helitron;
Chr2_3193000_3193499	190	0	201	176	AT2TE13800||ATREP4||RC/Helitron;
Chr2_3195000_3195499	1022	36	1908	886	AT2TE13805||ATREP5||RC/Helitron;
Chr2_3196000_3196499	197	6	66	217	AT2TE13805||ATREP5||RC/Helitron;
Chr2_3197500_3197999	2293	27	592	1589	AT2TE13815||ATREP1||RC/Helitron;
Chr2_3198000_3198499	281	0	185	236
Chr2_3212000_3212499	287	6	272	323	AT2TE13895||ATREP3||RC/Helitron;
Chr2_3212500_3212999	242	12	409	169	AT2TE13905||HELITRONY1E||RC/Helitron;
Chr2_3213000_3213499	575	12	317	510
Chr2_3564500_3564999	954	15	861	871	AT2TE15560||ATREP3||RC/Helitron;
Chr2_3565000_3565499	824	12	314	488	AT2TE15560||ATREP3||RC/Helitron;
Chr2_3598000_3598499	194	3	119	154
Chr2_3717500_3717999	207	6	332	180
Chr2_3752500_3752999	320	12	125	191	AT2TE16230||ATHILA2||LTR/Gypsy;AT2TE16235||ATLANTYS3||LTR/Gypsy;
Chr2_3833500_3833999	122	0	204	78	AT2TE16485||ATHILA4A||LTR/Gypsy;
Chr2_3852500_3852999	171	6	89	285
Chr2_3854500_3854999	346	3	566	293	AT2TE16545||ATHILA||LTR/Gypsy;
Chr2_3902000_3902499	116	6	118	206	AT2TE16650||ATLINE1A||LINE/L1;
Chr2_3944500_3944999	139	3	240	138	AT2TE16805||ATHILA4||LTR/Gypsy;AT2TE16800||ATLANTYS3||LTR/Gypsy;
Chr2_3956000_3956499	663	12	1241	747	AT2TE16835||ATHILA4A||LTR/Gypsy;AT2TE16800||ATLANTYS3||LTR/Gypsy;
Chr2_3958000_3958499	148	3	242	142	AT2TE16835||ATHILA4A||LTR/Gypsy;AT2TE16800||ATLANTYS3||LTR/Gypsy;
Chr2_4024000_4024499	1067	24	583	954	AT2TE17070||ATREP3||RC/Helitron;
Chr2_4024500_4024999	2678	51	709	2498	AT2TE17075||ATREP2||RC/Helitron;
Chr2_4025000_4025499	229	3	8	214	AT2TE17080||ATREP1||RC/Helitron;
Chr2_4025500_4025999	756	9	485	717
Chr2_4079000_4079499	122	3	201	123	AT2TE17235||HELITRONY2||RC/Helitron;AT2TE17235||HELITRONY2||RC/Helitron;
Chr2_4086000_4086499	553	12	262	462	AT2TE17280||ATREP10C||RC/Helitron;
Chr2_4086500_4086999	300	3	288	338
Chr2_4087000_4087499	232	3	239	142
Chr2_4097500_4097999	184	9	204	187	AT2TE17320||HELITRONY3||RC/Helitron;
Chr2_4173500_4173999	119	0	200	101	AT2TE17620||ATHILA0;
Chr2_4188000_4188499	174	0	270	214	AT2TE17665||ATHILA||LTR/Gypsy;
Chr2_4212500_4212999	378	6	347	409	AT2TE17770||VANDAL3||DNA/MuDR;
Chr2_4214500_4214999	122	6	216	169	AT2TE17780||ATREP10D||RC/Helitron;
Chr2_4215000_4215499	135	6	206	157	AT2TE17785||HELITRONY3||RC/Helitron;
Chr2_4220000_4220499	207	0	234	232
Chr2_4306000_4306499	553	6	174	266	AT2TE18090||HELITRONY3A||RC/Helitron;
Chr2_4307000_4307499	207	12	201	176	AT2TE18095||ATREP11||RC/Helitron;
Chr2_4307500_4307999	627	18	283	593
Chr2_4348000_4348499	229	0	121	82
Chr2_4351500_4351999	232	0	314	240	AT2TE18305||ATREP11A||RC/Helitron;
Chr2_4353500_4353999	980	18	1078	1183	AT2TE18320||ARNOLDY2||DNA/MuDR;
Chr2_4354000_4354499	963	18	1866	818	AT2TE18320||ARNOLDY2||DNA/MuDR;
Chr2_4355500_4355999	938	24	1323	770	AT2TE18320||ARNOLDY2||DNA/MuDR;
Chr2_4356000_4356499	177	6	350	210	AT2TE18320||ARNOLDY2||DNA/MuDR;
Chr2_4438000_4438499	414	12	774	390	AT2TE18640||ATREP10D||RC/Helitron;
Chr2_4450500_4450999	627	12	61	454	AT2TE18685||ATREP6||RC/Helitron;AT2TE18685||ATREP6||RC/Helitron;
Chr2_4471500_4471999	223	0	50	210	AT2TE18735||ATREP13||RC/Helitron;
Chr2_4472000_4472499	132	0	103	127	AT2TE18745||ATREP10A||RC/Helitron;
Chr2_4473500_4473999	171	0	18	120	AT2TE18760||ATREP4||RC/Helitron;
Chr2_4474000_4474499	219	0	30	150	AT2TE18760||ATREP4||RC/Helitron;
Chr2_4476000_4476499	181	0	82	176
Chr2_4511500_4511999	168	0	314	274	AT2TE18875||VANDAL20||DNA/MuDR;
Chr2_4526500_4526999	181	0	217	229	AT2TE18920||VANDAL3||DNA/MuDR;
Chr2_4565000_4565499	1193	67	1249	1683	AT2TE18980||ATGP1||LTR/Gypsy;
Chr2_4566000_4566499	132	6	151	206
Chr2_4697500_4697999	139	6	221	116	AT2TE19535||ATHILA||LTR/Gypsy;
Chr2_4699000_4699499	598	15	1194	649	AT2TE19540||ATENSPM11||DNA/En-Spm;AT2TE19540||ATENSPM11||DNA/En-Spm;
Chr2_4758000_4758499	219	0	164	142	AT2TE19750||ATREP10D||RC/Helitron;
Chr2_4758500_4758999	232	0	15	229	AT2TE19750||ATREP10D||RC/Helitron;
Chr2_4759000_4759499	255	3	193	165
Chr2_4796000_4796499	190	12	17	210	AT2TE19900||ATREP11A||RC/Helitron;
Chr2_4887500_4887999	284	3	283	405
Chr2_4938500_4938999	485	9	56	345	AT2TE20275||ATHPOGON2||DNA/Pogo;
Chr2_4947500_4947999	404	30	527	450
Chr2_4948000_4948499	200	39	286	191	AT2TE20330||ATHILA5||LTR/Gypsy;
Chr2_5010000_5010499	676	21	338	469
Chr2_5010500_5010999	232	6	74	206
Chr2_5029000_5029499	161	3	41	229	AT2TE20670||ATGP5||LTR/Gypsy;AT2TE20670||ATGP5||LTR/Gypsy;
Chr2_5037500_5037999	472	24	89	578	AT2TE20720||ATLINE1A||LINE/L1;
Chr2_5038000_5038499	1267	48	655	1055
Chr2_5052000_5052499	789	18	82	694
Chr2_5056500_5056999	226	24	270	315
Chr2_5060500_5060999	627	3	178	518	AT2TE20815||ATLINE1A||LINE/L1;
Chr2_5080000_5080499	119	9	200	101	AT2TE20885||HELITRONY1A||RC/Helitron;
Chr2_5080500_5080999	216	12	232	262	AT2TE20890||ATLINE1;
Chr2_5081500_5081999	268	3	102	375
Chr2_5111500_5111999	249	3	216	199	AT2TE20975||HELITRONY1D||RC/Helitron;
Chr2_5119500_5119999	203	3	211	247	AT2TE21010||ARNOLDY2||DNA/MuDR;AT2TE21010||ARNOLDY2||DNA/MuDR;
Chr2_5154500_5154999	122	0	60	135	AT2TE21125||ATLINE1A||LINE/L1;
Chr2_5213500_5213999	595	18	426	612
Chr2_5220500_5220999	152	6	226	112	AT2TE21345||ATGP1||LTR/Gypsy;
Chr2_5226000_5226499	501	79	903	698	AT2TE21345||ATGP1||LTR/Gypsy;
Chr2_5231000_5231499	281	21	384	341	AT2TE21360||ATGP1||LTR/Gypsy;
Chr2_5260000_5260499	132	9	253	172	AT2TE21450||ATHILA2||LTR/Gypsy;AT2TE21450||ATHILA2||LTR/Gypsy;
Chr2_5270000_5270499	109	6	125	195	AT2TE21485||ATHILA6B||LTR/Gypsy;AT2TE21485||ATHILA6B||LTR/Gypsy;
Chr2_5273500_5273999	148	9	278	191	AT2TE21505||ATHILA2||LTR/Gypsy;
Chr2_5331500_5331999	494	12	286	563	AT2TE21705||ATGP1||LTR/Gypsy;
Chr2_5337500_5337999	265	33	258	334	AT2TE21710||ATENSPM2||DNA/En-Spm;
Chr2_5465000_5465499	433	9	325	259	AT2TE22145||ATREP4||RC/Helitron;
Chr2_5465500_5465999	469	3	565	608	AT2TE22150||ATREP3||RC/Helitron;
Chr2_5466000_5466499	1335	39	866	1036	AT2TE22150||ATREP3||RC/Helitron;
Chr2_5466500_5466999	847	27	505	567	AT2TE22150||ATREP3||RC/Helitron;
Chr2_5523500_5523999	129	3	95	150	AT2TE22335||ATENSPM1A||DNA/En-Spm;
Chr2_5542000_5542499	161	3	157	206
Chr2_5557000_5557499	326	3	87	255	AT2TE22480||AT9NMU1||DNA/MuDR;
Chr2_5558000_5558499	326	0	72	255	AT2TE22485||HELITRONY1E||RC/Helitron;
Chr2_5576500_5576999	249	9	393	281	AT2TE22520||ATHILA2||LTR/Gypsy;
Chr2_5588500_5588999	258	3	50	199	AT2TE22570||HELITRONY1E||RC/Helitron;
Chr2_5607000_5607499	336	0	126	277	AT2TE22660||ATREP10B||RC/Helitron;
Chr2_5648000_5648499	139	9	165	123
Chr2_5740500_5740999	779	18	1454	713	AT2TE23260||ATHATN3||DNA/HAT;
Chr2_5741000_5741499	734	18	869	852
Chr2_5761000_5761499	316	9	456	315	AT2TE23395||ARNOLDY1||DNA/MuDR;
Chr2_5761500_5761999	585	12	968	503	AT2TE23395||ARNOLDY1||DNA/MuDR;
Chr2_5774500_5774999	501	9	256	522	AT2TE23480||ATN9;
Chr2_5775000_5775499	501	15	428	552
Chr2_5780000_5780499	462	76	461	537	AT2TE23510||ATGP1||LTR/Gypsy;
Chr2_5781000_5781499	219	18	246	259	AT2TE23510||ATGP1||LTR/Gypsy;
Chr2_5786500_5786999	488	76	677	664	AT2TE23515||ATGP1||LTR/Gypsy;
Chr2_5787500_5787999	284	18	223	364
Chr2_5806500_5806999	1678	27	317	1235	AT2TE23655||HELITRONY3||RC/Helitron;
Chr2_5808500_5808999	378	15	422	484	AT2TE23670||ATGP1||LTR/Gypsy;
Chr2_5813500_5813999	310	24	511	529	AT2TE23670||ATGP1||LTR/Gypsy;
Chr2_5814500_5814999	724	27	407	642	AT2TE23685||VANDAL1N1||DNA/MuDR;
Chr2_5815000_5815499	928	27	204	578	AT2TE23685||VANDAL1N1||DNA/MuDR;
Chr2_5822000_5822499	494	9	134	672	AT2TE23715||BOMZH1||DNA/MuDR;
Chr2_5822500_5822999	297	15	357	232	AT2TE23715||BOMZH1||DNA/MuDR;
Chr2_5823000_5823499	640	18	570	593	AT2TE23720||ATGP5||LTR/Gypsy;
Chr2_5823500_5823999	145	3	243	214
Chr2_5827500_5827999	326	9	307	582	AT2TE23755||ATGP5||LTR/Gypsy;
Chr2_5836500_5836999	679	12	112	529	AT2TE23805||ATREP7||RC/Helitron;AT2TE23800||ATREP7||RC/Helitron;
Chr2_5837000_5837499	177	3	109	120
Chr2_5842500_5842999	404	0	348	315	AT2TE23830||ATREP15||RC/Helitron;
Chr2_5843500_5843999	921	30	593	698
Chr2_5846500_5846999	109	12	211	127	AT2TE23845||ATCOPIA49||LTR/Copia;
Chr2_5869500_5869999	342	0	281	236	AT2TE23905||ATREP5||RC/Helitron;AT2TE23905||ATREP5||RC/Helitron;
Chr2_5870000_5870499	200	9	157	142	AT2TE23905||ATREP5||RC/Helitron;AT2TE23905||ATREP5||RC/Helitron;
Chr2_5870500_5870999	268	6	383	259	AT2TE23905||ATREP5||RC/Helitron;AT2TE23905||ATREP5||RC/Helitron;
Chr2_5871000_5871499	122	6	232	157	AT2TE23905||ATREP5||RC/Helitron;
Chr2_5871500_5871999	210	6	347	270
Chr2_5889500_5889999	216	6	40	206	AT2TE23965||VANDAL13||DNA/MuDR;AT2TE23965||VANDAL13||DNA/MuDR;
Chr2_5917500_5917999	426	6	28	360
Chr2_5923000_5923499	320	0	8	131	AT2TE24135||ATCOPIA95||LTR/Copia;
Chr2_5936500_5936999	368	3	27	379	AT2TE24195||ATLINE1;
Chr2_5966000_5966499	481	0	644	792	AT2TE24335||ARNOLD2||DNA/MuDR;
Chr2_5976000_5976499	737	9	14	480
Chr2_5997000_5997499	294	12	49	300	AT2TE24400||ATIS112A||DNA/Harbinger;
Chr2_6044000_6044499	336	12	517	360	AT2TE24600||LIMPET1||DNA/MuDR;
Chr2_6084000_6084499	682	18	413	499	AT2TE24760||ATREP10D||RC/Helitron;
Chr2_6084500_6084999	578	18	627	612	AT2TE24760||ATREP10D||RC/Helitron;
Chr2_6085000_6085499	194	0	234	138	AT2TE24760||ATREP10D||RC/Helitron;
Chr2_6089000_6089499	129	0	43	161
Chr2_6089500_6089999	200	0	59	101
Chr2_6099500_6099999	1115	45	778	860	AT2TE24820||ATREP3||RC/Helitron;AT2TE24820||ATREP3||RC/Helitron;
Chr2_6100000_6100499	941	12	798	803	AT2TE24820||ATREP3||RC/Helitron;AT2TE24820||ATREP3||RC/Helitron;
Chr2_6100500_6100999	504	24	840	529	AT2TE24820||ATREP3||RC/Helitron;AT2TE24820||ATREP3||RC/Helitron;
Chr2_6101000_6101499	1284	30	513	849	AT2TE24835||ATHATN7||DNA/HAT;AT2TE24820||ATREP3||RC/Helitron;
Chr2_6101500_6101999	604	9	256	661	AT2TE24820||ATREP3||RC/Helitron;
Chr2_6102000_6102499	346	3	392	319	AT2TE24820||ATREP3||RC/Helitron;
Chr2_6128500_6128999	274	3	43	195	AT2TE24935||AT9MU1||DNA/MuDR;
Chr2_6130000_6130499	229	15	98	244	AT2TE24940||AT9NMU1||DNA/MuDR;
Chr2_6130500_6130999	443	76	286	473
Chr2_6144500_6144999	171	0	1	165
Chr2_6164000_6164499	164	6	38	146
Chr2_6172500_6172999	349	6	20	255
Chr2_6179000_6179499	152	6	138	236	AT2TE25110||ATHILA4||LTR/Gypsy;AT2TE25110||ATHILA4||LTR/Gypsy;
Chr2_6206500_6206999	1465	27	743	1209	AT2TE25260||HELITRONY1D||RC/Helitron;
Chr2_6207000_6207499	533	12	85	507	AT2TE25260||HELITRONY1D||RC/Helitron;
Chr2_6249000_6249499	316	6	103	236	AT2TE25470||ATREP8||RC/Helitron;AT2TE25470||ATREP8||RC/Helitron;
Chr2_6250000_6250499	365	9	60	300	AT2TE25485||ATREP15||RC/Helitron;
Chr2_6250500_6250999	384	9	1	195	AT2TE25490||ATLINE1A||LINE/L1;
Chr2_6262500_6262999	355	9	213	353	AT2TE25540||ATGP1||LTR/Gypsy;
Chr2_6263500_6263999	669	88	807	954	AT2TE25540||ATGP1||LTR/Gypsy;
Chr2_6264000_6264499	572	100	550	608	AT2TE25540||ATGP1||LTR/Gypsy;
Chr2_6270000_6270499	1196	107	1285	1686	AT2TE25540||ATGP1||LTR/Gypsy;AT2TE25540||ATGP1||LTR/Gypsy;
Chr2_6270500_6270999	148	24	206	169
Chr2_6271000_6271499	187	12	54	169	AT2TE25555||HELITRONY1A||RC/Helitron;
Chr2_6288500_6288999	307	15	82	341
Chr2_6297500_6297999	197	6	392	210	AT2TE25695||ATREP10D||RC/Helitron;
Chr2_6316000_6316499	566	12	272	518
Chr2_6316500_6316999	245	6	263	341
Chr2_6317500_6317999	401	3	259	492
Chr2_6318000_6318499	232	0	23	142
Chr2_6350500_6350999	148	3	115	214	AT2TE25875||Unassigned||Unassigned;
Chr2_6382500_6382999	469	30	345	668	AT2TE26035||ATREP3||RC/Helitron;
Chr2_6383000_6383499	1497	39	601	1209	AT2TE26035||ATREP3||RC/Helitron;
Chr2_6383500_6383999	533	18	523	439	AT2TE26035||ATREP3||RC/Helitron;
Chr2_6402500_6402999	187	6	53	146
Chr2_6411000_6411499	417	15	87	462	AT2TE26170||ATREP11A||RC/Helitron;
Chr2_6469000_6469499	252	0	83	187	AT2TE26425||ATREP4||RC/Helitron;AT2TE26425||ATREP4||RC/Helitron;
Chr2_6519000_6519499	200	12	24	120
Chr2_6566000_6566499	194	0	203	266	AT2TE26855||ARNOLD2||DNA/MuDR;
Chr2_6572000_6572499	465	3	691	788	AT2TE26855||ARNOLD2||DNA/MuDR;
Chr2_6578500_6578999	611	18	654	833	AT2TE26865||ARNOLDY2||DNA/MuDR;AT2TE26870||ARNOLDY1||DNA/MuDR;
Chr2_6579000_6579499	443	9	684	349	AT2TE26875||ATHAT1||DNA/HAT;AT2TE26865||ARNOLDY2||DNA/MuDR;AT2TE26875||ATHAT1||DNA/HAT;AT2TE26865||ARNOLDY2||DNA/MuDR;
Chr2_6579500_6579999	226	3	446	169	AT2TE26875||ATHAT1||DNA/HAT;AT2TE26865||ARNOLDY2||DNA/MuDR;AT2TE26875||ATHAT1||DNA/HAT;AT2TE26865||ARNOLDY2||DNA/MuDR;
Chr2_6583500_6583999	582	9	1156	514	AT2TE26865||ARNOLDY2||DNA/MuDR;
Chr2_6598000_6598499	371	0	484	736	AT2TE26910||ARNOLD2||DNA/MuDR;
Chr2_6610000_6610499	300	9	135	236
Chr2_6610500_6610999	194	3	126	187
Chr2_6612000_6612499	239	6	53	48
Chr2_6629500_6629999	527	9	105	589	AT2TE27015||ATREP10D||RC/Helitron;
Chr2_6659000_6659499	650	18	1091	601	AT2TE27165||ARNOLDY2||DNA/MuDR;AT2TE27165||ARNOLDY2||DNA/MuDR;
Chr2_6659500_6659999	656	12	897	514	AT2TE27165||ARNOLDY2||DNA/MuDR;AT2TE27165||ARNOLDY2||DNA/MuDR;
Chr2_6660000_6660499	278	3	549	165	AT2TE27165||ARNOLDY2||DNA/MuDR;AT2TE27165||ARNOLDY2||DNA/MuDR;
Chr2_6662000_6662499	1064	21	1732	856	AT2TE27165||ARNOLDY2||DNA/MuDR;
Chr2_6662500_6662999	773	18	1014	803	AT2TE27170||ATREP3||RC/Helitron;
Chr2_6663000_6663499	1290	18	776	1254	AT2TE27170||ATREP3||RC/Helitron;
Chr2_6663500_6663999	769	30	1019	559	AT2TE27180||ATREP10D||RC/Helitron;
Chr2_6664000_6664499	381	6	286	281
Chr2_6665500_6665999	216	6	57	176
Chr2_6678500_6678999	1015	21	719	770	AT2TE27270||ATREP5||RC/Helitron;
Chr2_6679000_6679499	326	12	495	289	AT2TE27270||ATREP5||RC/Helitron;AT2TE27270||ATREP5||RC/Helitron;
Chr2_6680000_6680499	494	30	413	503	AT2TE27275||ATREP3||RC/Helitron;
Chr2_6680500_6680999	219	3	149	184	AT2TE27275||ATREP3||RC/Helitron;
Chr2_6682000_6682499	873	12	161	694	AT2TE27275||ATREP3||RC/Helitron;AT2TE27280||ATREP7||RC/Helitron;
Chr2_6682500_6682999	375	3	168	353
Chr2_6691500_6691999	394	9	296	552	AT2TE27340||ATCOPIA69||LTR/Copia;
Chr2_6714500_6714999	886	24	103	518	AT2TE27440||SIMPLEHAT2||DNA/HAT;
Chr2_6716000_6716499	727	9	283	386	AT2TE27455||HELITRONY3||RC/Helitron;
Chr2_6717000_6717499	135	3	197	120
Chr2_6728500_6728999	828	24	1493	972	AT2TE27490||ARNOLDY1||DNA/MuDR;
Chr2_6729000_6729499	443	9	717	413	AT2TE27490||ARNOLDY1||DNA/MuDR;AT2TE27490||ARNOLDY1||DNA/MuDR;
Chr2_6733000_6733499	491	9	98	293
Chr2_6740000_6740499	375	6	407	323
Chr2_6742000_6742499	236	0	30	37
Chr2_6761000_6761499	113	0	17	82
Chr2_6803000_6803499	171	0	138	176	AT2TE27750||ATREP3||RC/Helitron;
Chr2_6803500_6803999	2726	48	733	2468	AT2TE27755||HELITRONY1B||RC/Helitron;
Chr2_6804000_6804499	404	15	343	424
Chr2_6837000_6837499	168	3	122	255	AT2TE27870||ATCOPIA37||LTR/Copia;
Chr2_6852500_6852999	452	6	407	289	AT2TE27905||ATREP5||RC/Helitron;
Chr2_6853000_6853499	553	9	366	473	AT2TE27905||ATREP5||RC/Helitron;
Chr2_6853500_6853999	291	15	580	255	AT2TE27905||ATREP5||RC/Helitron;
Chr2_6854000_6854499	346	18	544	424	AT2TE27905||ATREP5||RC/Helitron;
Chr2_6854500_6854999	184	6	136	135	AT2TE27910||HELITRONY1B||RC/Helitron;
Chr2_6861000_6861499	152	0	54	142	AT2TE27940||ATHAT3||DNA/HAT;
Chr2_6893000_6893499	239	0	98	244
Chr2_6897000_6897499	501	27	348	364
Chr2_6897500_6897999	501	9	220	510
Chr2_6900500_6900999	181	9	57	221	AT2TE28110||ATREP1||RC/Helitron;
Chr2_6901000_6901499	355	6	224	277	AT2TE28110||ATREP1||RC/Helitron;
Chr2_6901500_6901999	1048	24	301	743	AT2TE28120||HELITRONY1B||RC/Helitron;
Chr2_6922500_6922999	481	6	412	439	AT2TE28205||ATREP3||RC/Helitron;
Chr2_6923000_6923499	928	15	400	852	AT2TE28205||ATREP3||RC/Helitron;
Chr2_6923500_6923999	582	24	951	555	AT2TE28205||ATREP3||RC/Helitron;
Chr2_6924000_6924499	2238	42	1301	2069	AT2TE28205||ATREP3||RC/Helitron;
Chr2_6924500_6924999	2707	79	939	1780	AT2TE28205||ATREP3||RC/Helitron;
Chr2_6925000_6925499	679	18	337	514	AT2TE28205||ATREP3||RC/Helitron;
Chr2_6946000_6946499	556	33	446	706
Chr2_6978500_6978999	174	12	154	345	AT2TE28430||ATREP4||RC/Helitron;
Chr2_6990000_6990499	378	6	102	308
Chr2_6992000_6992499	207	9	86	154	AT2TE28475||ATREP15||RC/Helitron;
Chr2_6992500_6992999	194	0	148	108	AT2TE28475||ATREP15||RC/Helitron;
Chr2_7008500_7008999	210	3	337	262	AT2TE28565||VANDAL1||DNA/MuDR;
Chr2_7066500_7066999	401	3	188	567	AT2TE28755||VANDAL1||DNA/MuDR;
Chr2_7067000_7067499	135	0	243	202	AT2TE28755||VANDAL1||DNA/MuDR;
Chr2_7093500_7093999	404	9	234	293	AT2TE28850||ATREP1||RC/Helitron;
Chr2_7094000_7094499	802	3	258	544
Chr2_7111500_7111999	818	15	283	664	AT2TE28950||ATREP3||RC/Helitron;
Chr2_7112000_7112499	1387	24	836	1247	AT2TE28950||ATREP3||RC/Helitron;
Chr2_7112500_7112999	750	27	690	679	AT2TE28955||ATLINE1;
Chr2_7148000_7148499	443	9	43	503	AT2TE29090||ATREP10D||RC/Helitron;
Chr2_7153500_7153999	1698	51	654	1521	AT2TE29105||ATREP3||RC/Helitron;
Chr2_7154000_7154499	743	18	650	578	AT2TE29105||ATREP3||RC/Helitron;
Chr2_7154500_7154999	773	15	201	522
Chr2_7155500_7155999	562	15	298	495	AT2TE29120||BOMZH1||DNA/MuDR;
Chr2_7156000_7156499	446	24	505	398	AT2TE29125||RP1;
Chr2_7156500_7156999	258	6	79	225
Chr2_7161000_7161499	692	12	321	552
Chr2_7168000_7168499	236	6	158	146	AT2TE29180||ATREP3||RC/Helitron;
Chr2_7168500_7168999	2532	61	820	2208	AT2TE29180||ATREP3||RC/Helitron;
Chr2_7169000_7169499	908	24	358	837	AT2TE29195||ATREP3||RC/Helitron;AT2TE29195||ATREP3||RC/Helitron;
Chr2_7175500_7175999	168	0	296	281	AT2TE29220||ATLINE1A||LINE/L1;
Chr2_7176000_7176499	601	30	258	518	AT2TE29225||ATREP1||RC/Helitron;
Chr2_7176500_7176999	1161	21	307	826	AT2TE29225||ATREP1||RC/Helitron;
Chr2_7177000_7177499	197	0	295	120	AT2TE29225||ATREP1||RC/Helitron;
Chr2_7177500_7177999	239	9	115	251	AT2TE29225||ATREP1||RC/Helitron;
Chr2_7178000_7178499	439	3	106	492	AT2TE29225||ATREP1||RC/Helitron;
Chr2_7178500_7178999	624	33	305	522
Chr2_7219500_7219999	902	3	4	18
Chr2_7289000_7289499	223	0	41	142	AT2TE29725||VANDAL2N1||DNA/MuDR;AT2TE29725||VANDAL2N1||DNA/MuDR;
Chr2_7289500_7289999	265	6	381	503	AT2TE29725||VANDAL2N1||DNA/MuDR;AT2TE29725||VANDAL2N1||DNA/MuDR;
Chr2_7291000_7291499	307	6	553	289
Chr2_7291500_7291999	320	9	171	503
Chr2_7293000_7293499	420	18	518	473	AT2TE29730||VANDAL2N1||DNA/MuDR;
Chr2_7295000_7295499	181	9	116	345
Chr2_7315500_7315999	262	12	0	112
Chr2_7327000_7327499	132	0	33	146
Chr2_7340000_7340499	449	12	50	507
Chr2_7340500_7340999	527	15	487	503
Chr2_7351000_7351499	242	6	232	262	AT2TE30045||ATLANTYS2||LTR/Gypsy;
Chr2_7364000_7364499	239	6	115	323
Chr2_7371000_7371499	210	3	17	176
Chr2_7418500_7418999	536	15	278	439	AT2TE30410||ATN9;
Chr2_7419000_7419499	546	18	330	627	AT2TE30415||ATREP3||RC/Helitron;AT2TE30415||ATREP3||RC/Helitron;
Chr2_7421000_7421499	197	18	354	251
Chr2_7421500_7421999	281	0	198	371
Chr2_7439500_7439999	232	15	24	364
Chr2_7441500_7441999	511	3	141	371	AT2TE30510||SIMPLEHAT1||DNA/HAT;
Chr2_7442500_7442999	268	3	23	202
Chr2_7536000_7536499	132	9	219	120	AT2TE30980||ATREP10D||RC/Helitron;
Chr2_7538500_7538999	333	6	4	135
Chr2_7566500_7566999	262	0	269	244	AT2TE31140||ATREP11||RC/Helitron;
Chr2_7581000_7581499	297	6	76	304	AT2TE31215||VANDAL2N1||DNA/MuDR;
Chr2_7581500_7581999	1154	21	942	1468	AT2TE31215||VANDAL2N1||DNA/MuDR;
Chr2_7583500_7583999	281	12	252	533
Chr2_7616500_7616999	171	6	216	247
Chr2_7680500_7680999	375	0	23	172
Chr2_7721500_7721999	187	3	5	131
Chr2_7730000_7730499	122	3	102	127
Chr2_7813500_7813999	475	9	897	401	AT2TE32315||ATREP3||RC/Helitron;
Chr2_7814000_7814499	1992	42	739	1874	AT2TE32315||ATREP3||RC/Helitron;AT2TE32320||ATHPOGON3||DNA/Pogo;
Chr2_7814500_7814999	456	12	159	499	AT2TE32315||ATREP3||RC/Helitron;AT2TE32320||ATHPOGON3||DNA/Pogo;
Chr2_7844500_7844999	210	0	34	127	AT2TE32460||ATREP10D||RC/Helitron;
Chr2_7906500_7906999	171	3	132	154	AT2TE32765||VANDAL16||DNA/MuDR;
Chr2_7950500_7950999	265	9	8	236
Chr2_7956000_7956499	2736	42	214	2430	AT2TE33000||TAG3N1||DNA/HAT;
Chr2_7959500_7959999	630	6	237	518	AT2TE33015||ATREP3||RC/Helitron;AT2TE33015||ATREP3||RC/Helitron;
Chr2_7960000_7960499	148	0	214	154	AT2TE33015||ATREP3||RC/Helitron;AT2TE33015||ATREP3||RC/Helitron;
Chr2_7960500_7960999	1636	33	625	1521	AT2TE33015||ATREP3||RC/Helitron;AT2TE33015||ATREP3||RC/Helitron;
Chr2_7961000_7961499	608	6	688	480
Chr2_7961500_7961999	145	3	66	176
Chr2_7963500_7963999	258	3	31	195
Chr2_7984500_7984999	310	15	2	7
Chr2_8009000_8009499	630	21	18	612
Chr2_8017000_8017499	164	6	196	251
Chr2_8017500_8017999	152	6	20	154
Chr2_8028500_8028999	323	3	374	353	AT2TE33330||ATREP11||RC/Helitron;
Chr2_8045500_8045999	158	12	69	93
Chr2_8046000_8046499	414	15	73	499
Chr2_8061500_8061999	423	6	118	308
Chr2_8075000_8075499	207	3	10	225	AT2TE33540||ATREP13||RC/Helitron;
Chr2_8077500_8077999	236	0	159	157
Chr2_8078000_8078499	436	0	69	416
Chr2_8102500_8102999	174	0	108	244
Chr2_8103000_8103499	401	12	253	217
Chr2_8172500_8172999	446	3	201	259	AT2TE33970||ATREP1||RC/Helitron;
Chr2_8173000_8173499	174	3	214	105	AT2TE33975||HELITRONY3||RC/Helitron;
Chr2_8173500_8173999	1394	15	164	1063	AT2TE33975||HELITRONY3||RC/Helitron;
Chr2_8198000_8198499	271	0	23	154
Chr2_8200000_8200499	249	3	14	176	AT2TE34110||ATREP10D||RC/Helitron;
Chr2_8218000_8218499	355	12	38	285	AT2TE34190||ATREP10D||RC/Helitron;
Chr2_8236000_8236499	139	3	34	172	AT2TE34275||ATREP6||RC/Helitron;
Chr2_8236500_8236999	126	6	87	146	AT2TE34275||ATREP6||RC/Helitron;
Chr2_8269500_8269999	284	3	386	116	AT2TE34410||ATLINEIII||LINE/L1;AT2TE34410||ATLINEIII||LINE/L1;
Chr2_8274000_8274499	268	0	96	255
Chr2_8302500_8302999	410	3	147	364
Chr2_8420500_8420999	498	9	175	345	AT2TE35115||ATREP5||RC/Helitron;
Chr2_8421000_8421499	410	30	426	458	AT2TE35115||ATREP5||RC/Helitron;
Chr2_8421500_8421999	333	6	448	319	AT2TE35115||ATREP5||RC/Helitron;
Chr2_8422000_8422499	333	18	360	259	AT2TE35125||ATREP3||RC/Helitron;
Chr2_8422500_8422999	511	6	354	368	AT2TE35125||ATREP3||RC/Helitron;
Chr2_8538000_8538499	168	0	41	142
Chr2_8554500_8554999	1251	30	227	762	AT2TE35805||HELITRONY3||RC/Helitron;
Chr2_8555500_8555999	1300	15	464	807	AT2TE35810||ATREP11||RC/Helitron;
Chr2_8578500_8578999	588	18	72	435
Chr2_8579000_8579499	229	0	28	142
Chr2_8580000_8580499	216	9	15	86
Chr2_8621500_8621999	436	12	85	375
Chr2_8658000_8658499	368	6	7	390
Chr2_8854000_8854499	507	15	129	413	AT2TE37235||ATREP10||RC/Helitron;
Chr2_8855000_8855499	262	6	158	172
Chr2_8883500_8883999	197	9	89	232	AT2TE37380||ARNOLDY2||DNA/MuDR;
Chr2_8885000_8885499	223	9	141	432
Chr2_8893500_8893999	197	6	165	135	AT2TE37435||ATREP12||RC/Helitron;
Chr2_8894500_8894999	281	9	226	338	AT2TE37440||ATTIR16T3A||DNA;
Chr2_8895000_8895499	229	0	142	368
Chr2_8907500_8907999	766	9	451	522	AT2TE37505||HELITRONY2||RC/Helitron;
Chr2_8911000_8911499	1093	33	207	1626
Chr2_9005500_9005999	304	6	50	244
Chr2_9029500_9029999	310	0	185	247	AT2TE38110||ATREP1||RC/Helitron;AT2TE38110||ATREP1||RC/Helitron;
Chr2_9030000_9030499	329	3	288	251	AT2TE38115||HELITRONY1A||RC/Helitron;
Chr2_9030500_9030999	1005	24	229	875	AT2TE38120||ATREP10D||RC/Helitron;
Chr2_9060500_9060999	171	6	162	195
Chr2_9063000_9063499	776	12	358	676
Chr2_9063500_9063999	481	15	598	555
Chr2_9064000_9064499	485	9	193	533
Chr2_9122000_9122499	669	27	638	529	AT2TE38575||ATCOPIA74||LTR/Copia;
Chr2_9125500_9125999	624	27	616	469
Chr2_9197000_9197499	371	6	56	285
Chr2_9225500_9225999	734	24	534	706
Chr2_9228500_9228999	329	30	145	311
Chr2_9229000_9229499	323	15	46	345
Chr2_9262000_9262499	245	9	56	93	AT2TE39260||HELITRONY3||RC/Helitron;
Chr2_9289500_9289999	291	3	103	90
Chr2_9311000_9311499	918	12	392	679	AT2TE39505||VANDAL18NA||DNA/MuDR;
Chr2_9314000_9314499	265	6	335	232	AT2TE39520||HELITRONY3||RC/Helitron;
Chr2_9315000_9315499	245	12	11	138
Chr2_9433000_9433499	1141	42	249	961
Chr2_9455000_9455499	297	3	307	259	AT2TE40200||ATREP1||RC/Helitron;
Chr2_9455500_9455999	287	6	390	285	AT2TE40200||ATREP1||RC/Helitron;
Chr2_9456000_9456499	1025	9	318	586
Chr2_9470500_9470999	242	3	33	146
Chr2_9484500_9484999	129	3	227	180
Chr2_9485000_9485499	271	6	87	525
Chr2_9486500_9486999	161	0	49	142
Chr2_9550500_9550999	145	3	47	172
Chr2_9584500_9584999	232	0	217	176	AT2TE40840||ATREP3||RC/Helitron;
Chr2_9585000_9585499	1099	18	451	818
Chr2_9595500_9595999	349	12	266	300
Chr2_9633500_9633999	1869	27	452	1359	AT2TE41090||SIMPLEHAT2||DNA/HAT;
Chr2_9634500_9634999	226	12	128	127
Chr2_9655000_9655499	569	12	472	469	AT2TE41180||BOMZH1||DNA/MuDR;
Chr2_9655500_9655999	216	0	232	214	AT2TE41185||ARNOLDY2||DNA/MuDR;
Chr2_9656000_9656499	789	18	687	965
Chr2_9852000_9852499	281	9	57	169	AT2TE42130||SIMPLEGUY1||DNA/Harbinger;
Chr2_9855000_9855499	142	6	110	229
Chr2_9860000_9860499	1154	27	309	1066	AT2TE42175||ATREP5||RC/Helitron;
Chr2_9861000_9861499	158	3	2	165
Chr2_9891000_9891499	485	12	151	217	AT2TE42325||ATREP10B||RC/Helitron;
Chr2_9896500_9896999	171	0	194	172
Chr2_9897000_9897499	540	12	288	638
Chr2_9910000_9910499	540	3	0	0
Chr2_9922500_9922999	219	3	148	161
Chr2_10018000_10018499	430	6	95	319	AT2TE42855||ATREP5||RC/Helitron;
Chr2_10018500_10018999	362	24	540	450	AT2TE42855||ATREP5||RC/Helitron;
Chr2_10019000_10019499	397	12	531	371	AT2TE42855||ATREP5||RC/Helitron;AT2TE42855||ATREP5||RC/Helitron;
Chr2_10019500_10019999	255	18	347	199	AT2TE42860||ATREP5||RC/Helitron;
Chr2_10020000_10020499	459	6	410	368
Chr2_10045000_10045499	533	12	15	409
Chr2_10070000_10070499	1445	27	327	1078	AT2TE43100||ATREP1||RC/Helitron;
Chr2_10070500_10070999	469	9	229	319
Chr2_10093500_10093999	252	6	41	154
Chr2_10151500_10151999	152	6	167	300	AT2TE43440||HELITRONY3||RC/Helitron;
Chr2_10194500_10194999	436	6	20	728
Chr2_10198000_10198499	294	21	57	154	AT2TE43615||HELITRONY1C||RC/Helitron;
Chr2_10239000_10239499	698	15	194	623
Chr2_10255000_10255499	485	9	461	646	AT2TE43880||ATREP13||RC/Helitron;
Chr2_10255500_10255999	630	6	253	638
Chr2_10306000_10306499	142	0	25	138
Chr2_10318000_10318499	271	9	198	247
Chr2_10351500_10351999	1526	21	758	1209	AT2TE44360||ATMUNX1||DNA/MuDR;
Chr2_10352000_10352499	252	9	332	214
Chr2_10406500_10406999	391	3	220	386
Chr2_10414500_10414999	249	3	0	15
Chr2_10436000_10436499	245	0	201	206	AT2TE44750||BOMZH1||DNA/MuDR;
Chr2_10436500_10436999	161	0	213	150
Chr2_10437000_10437499	401	15	383	338
Chr2_10467500_10467999	410	15	559	480	AT2TE44915||ATREP3||RC/Helitron;
Chr2_10468000_10468499	811	15	572	713	AT2TE44915||ATREP3||RC/Helitron;
Chr2_10468500_10468999	488	15	931	428	AT2TE44925||ATREP3||RC/Helitron;
Chr2_10535500_10535999	190	3	64	161
Chr2_10592000_10592499	617	21	413	631	AT2TE45465||VANDAL3||DNA/MuDR;
Chr2_10661000_10661499	828	12	46	627
Chr2_10678000_10678499	145	9	72	277	AT2TE45785||ATREP10B||RC/Helitron;
Chr2_10682500_10682999	559	9	351	503	AT2TE45800||ATREP10B||RC/Helitron;
Chr2_10806500_10806999	1057	48	445	1457
Chr2_10807000_10807499	514	18	311	717
Chr2_10842000_10842499	200	6	67	187
Chr2_10932000_10932499	397	18	340	586
Chr2_10973000_10973499	190	9	96	281
Chr2_10973500_10973999	194	0	106	161
Chr2_10990000_10990499	284	3	1	93
Chr2_10996000_10996499	588	3	330	492	AT2TE47365||ATREP1||RC/Helitron;
Chr2_10996500_10996999	129	0	148	108
Chr2_11058000_11058499	329	9	103	259
Chr2_11100500_11100999	397	9	533	559	AT2TE47895||ATREP19||DNA;
Chr2_11108000_11108499	210	6	7	11
Chr2_11114500_11114999	164	6	7	112
Chr2_11129000_11129499	507	6	312	623
Chr2_11177000_11177499	249	9	41	202
Chr2_11196500_11196999	436	12	18	90
Chr2_11266000_11266499	145	9	85	191	AT2TE48710||BRODYAGA1||DNA/MuDR;
Chr2_11267000_11267499	213	9	185	202
Chr2_11285000_11285499	731	21	654	770	AT2TE48795||ATREP3||RC/Helitron;
Chr2_11285500_11285999	1672	30	836	1743	AT2TE48795||ATREP3||RC/Helitron;
Chr2_11286000_11286499	1837	42	846	1438	AT2TE48795||ATREP3||RC/Helitron;
Chr2_11286500_11286999	475	18	934	443	AT2TE48800||HELITRONY3||RC/Helitron;
Chr2_11287000_11287499	837	21	211	571
Chr2_11308500_11308999	203	6	198	112	AT2TE48905||ATREP4||RC/Helitron;
Chr2_11397500_11397999	139	0	278	184	AT2TE49345||ATREP15||RC/Helitron;AT2TE49335||ATREP10D||RC/Helitron;
Chr2_11398000_11398499	242	6	237	383	AT2TE49335||ATREP10D||RC/Helitron;AT2TE49350||ATREP3||RC/Helitron;
Chr2_11398500_11398999	520	24	464	349	AT2TE49335||ATREP10D||RC/Helitron;AT2TE49350||ATREP3||RC/Helitron;
Chr2_11503500_11503999	265	9	255	458	AT2TE49870||ATHILA8A||LTR/Gypsy;
Chr2_11556000_11556499	1817	24	534	1528	AT2TE50125||TAG3N1||DNA/HAT;
Chr2_11597000_11597499	556	9	27	529	AT2TE50335||ATREP2A||RC/Helitron;
Chr2_11597500_11597999	381	12	170	274
Chr2_11623500_11623999	304	12	1	138	AT2TE50475||HELITRONY1E||RC/Helitron;
Chr2_11645500_11645999	164	6	37	82
Chr2_11768500_11768999	1316	15	123	1333	AT2TE51165||ATREP10B||RC/Helitron;
Chr2_11769000_11769499	2474	18	154	2310	AT2TE51170||ATREP10D||RC/Helitron;AT2TE51170||ATREP10D||RC/Helitron;
Chr2_11786500_11786999	203	0	131	176
Chr2_11867000_11867499	229	9	33	150	AT2TE51630||ATLINE2||LINE/L1;
Chr2_11867500_11867999	174	3	275	112
Chr2_11908500_11908999	1539	21	191	1134	AT2TE51815||ATREP1||RC/Helitron;
Chr2_11909000_11909499	184	0	258	184	AT2TE51820||HELITRONY3||RC/Helitron;AT2TE51820||HELITRONY3||RC/Helitron;
Chr2_11909500_11909999	203	0	47	169
Chr2_11964500_11964999	223	3	21	45
Chr2_11983000_11983499	815	9	645	1115
Chr2_12076000_12076499	255	0	15	251
Chr2_12092000_12092499	362	0	100	221	AT2TE52670||ATREP3||RC/Helitron;
Chr2_12092500_12092999	740	27	1011	661	AT2TE52670||ATREP3||RC/Helitron;
Chr2_12093000_12093499	2687	51	1121	2832	AT2TE52670||ATREP3||RC/Helitron;
Chr2_12093500_12093999	2173	58	794	1314	AT2TE52675||ATREP3||RC/Helitron;
[truncated: 3,285 more rows]
