# Supplementary material for: SUVR2 is involved in transcriptional gene silencing by associating with SNF2-related chromatin-remodeling proteins in Arabidopsis
Source: Cell Res. 2014 Nov 25;24(12):1445–65. doi: 10.1038/cr.2014.156 (PMC4260354; doi:10.1038/cr.2014.156)
Supplement: Supplementary information, Table S2 — Summary of reads from RNA-seq. [file cr2014156x14.xls]

## Sheet: Sheet1
Table S2. Summary of reads from RNA-seq.
Sample	Total reads	Reads mapped on genome	Ratio
ros1	59923506	58130740	0.9701
ros1nrpe1	55907991	54238328	0.9701
ros1suvr2	50183324	48676052	0.97
