# Supplementary material for: SUVR2 is involved in transcriptional gene silencing by associating with SNF2-related chromatin-remodeling proteins in Arabidopsis
Source: Cell Res. 2014 Nov 25;24(12):1445–65. doi: 10.1038/cr.2014.156 (PMC4260354; doi:10.1038/cr.2014.156)
Supplement: Supplementary information, Table S3 — Differentially expressed genes between ros1 and ros1suvr2 identified by RNA-seq. [file cr2014156x15.xlsx]

## Sheet: Sheet1
Table S3. Differentially expressed genes between ros1 and ros1suvr2 identified by RNA-seq.
Gene	ros1	ros1suvr2	log2(fold_change)	p_value	gene name	Gene description
AT1G03710	0.949385	2.40868	1.34318	0.00205374	AT1G03710	Cystatin/monellin superfamily protein
AT1G03880	0.0122572	0.388788	4.98728	0.00111323	CRU2	cruciferin 2
AT1G04560	0.48435	1.58057	1.70632	5.93e-05	AT1G04560	AWPM-19-like family protein
AT1G05510	0.361171	1.40549	1.96031	8.02e-06	AT1G05510	Protein of unknown function (DUF1264)
AT1G07645	0.707422	1.75991	1.31486	0.00334517	DSI-1VOC	dessication-induced 1VOC superfamily protein
AT1G13609	32.414	80.8314	1.3183	2.2e-14	AT1G13609	Defensin-like (DEFL) family protein
AT1G17310	0	0.228675	1.8e+30	0.00996433	AT1G17310	MADS-box transcription factor family protein
AT1G17710	1.00263	2.35573	1.23239	5.44e-05	AT1G17710	Pyridoxal phosphate phosphatase-related protein
AT1G30190	0.138368	0.715232	2.3699	0.00136994	AT1G30190	unknown protein; BEST Arabidopsis thaliana protein match is: unknown protein (TAIR:AT2G34610.1); Has 56 Blast hits to 56 proteins in 13 species: Archae - 0; Bacteria - 0; Metazoa - 0; Fungi - 0; Plants - 44; Viruses - 0; Other Eukaryotes - 12 (source: NCBI BLink).
AT1G32560	1.38865	2.8026	1.01308	0.00294184	AT1G32560	Late embryogenesis abundant protein, group 1 protein
AT1G32770	0	0.188574	1.8e+30	0.00161833	NST3	NAC domain containing protein 12
AT1G34670	4.81996	22.8798	2.24698	0	MYB93	myb domain protein 93
AT1G36630	0	0.0141374	1.8e+30	0.00996433	AT1G36630	transposable element gene
AT1G36950	0.183632	0.77662	2.08039	0.00558368	AT1G36950	RING/U-box superfamily protein
AT1G37999	0.0470825	0.210184	2.15839	6.33e-05	AT1G37999	transposable element gene
AT1G42110	0.0906115	0.681272	2.91047	2.26e-08	AT1G42110	transposable element gene
AT1G47265	0	0.369413	1.8e+30	0.00294217	AT1G47265	unknown protein; FUNCTIONS IN: molecular_function unknown; INVOLVED IN: biological_process unknown; LOCATED IN: cellular_component unknown; Has 30201 Blast hits to 17322 proteins in 780 species: Archae - 12; Bacteria - 1396; Metazoa - 17338; Fungi - 3422; Plants - 5037; Viruses - 0; Other Eukaryotes - 2996 (source: NCBI BLink).
AT1G47540	0	0.869745	1.8e+30	0.000403952	AT1G47540	Scorpion toxin-like knottin superfamily protein
AT1G48130	2.576	5.76301	1.16169	5.49e-07	ATPER1	1-cysteine peroxiredoxin 1
AT1G49920	0.120627	0.349553	1.53496	0.000989275	AT1G49920	MuDR family transposase
AT1G51880	0.0718121	0.227782	1.66535	0.00274839	RHS6	root hair specific 6
AT1G54870	0.269738	0.752599	1.48032	0.00112496	AT1G54870	NAD(P)-binding Rossmann-fold superfamily protein
AT1G55430	0.0890608	0.26738	1.58603	0.00689076	AT1G55430	Cysteine/Histidine-rich C1 domain family protein
AT1G56600	5.67209	16.0545	1.50102	0	AtGolS2	galactinol synthase 2
AT1G59500	0.198288	0.595304	1.58603	0.000216499	GH3.4	Auxin-responsive GH3 family protein
AT1G59770	0.0189777	0.535071	4.81736	0.00166538	AT1G59770	transposable element gene
AT1G65180	1.37321	3.1196	1.18381	2.18e-08	AT1G65180	Cysteine/Histidine-rich C1 domain family protein
AT1G67105	2.37783	5.69296	1.25953	1.39e-06	AT1G67105	other RNA
AT1G67148	21.6461	47.3193	1.12832	1.3e-10	AT1G67148	unknown protein; Has 1 Blast hits to 1 proteins in 1 species: Archae - 0; Bacteria - 0; Metazoa - 0; Fungi - 0; Plants - 1; Viruses - 0; Other Eukaryotes - 0 (source: NCBI BLink).
AT1G68250	0	0.372767	1.8e+30	0.00172011	AT1G68250	unknown protein; FUNCTIONS IN: molecular_function unknown; INVOLVED IN: biological_process unknown; LOCATED IN: cellular_component unknown; EXPRESSED IN: cotyledon, leaf, pollen tube; EXPRESSED DURING: LP.04 four leaves visible, LP.02 two leaves visible, LP.08 eight leaves visible; Has 30201 Blast hits to 17322 proteins in 780 species: Archae - 12; Bacteria - 1396; Metazoa - 17338; Fungi - 3422; …
AT1G70260	0.62606	1.42194	1.18348	0.00020799	AT1G70260	nodulin MtN21 /EamA-like transporter family protein
AT1G73010	2.46096	5.6759	1.20563	3.47e-08	PS2	phosphate starvation-induced gene 2
AT1G73190	0.952166	2.80702	1.55976	9.67e-08	ALPHA-TIP	Aquaporin-like superfamily protein
AT1G74453	70.8689	211.923	1.58032	0.00315866	AT1G74453	snoRNA
AT1G79170	0	2.30861	1.8e+30	0.00294217	AT1G79170	unknown protein; BEST Arabidopsis thaliana protein match is: unknown protein (TAIR:AT3G28590.1); Has 12 Blast hits to 12 proteins in 8 species: Archae - 0; Bacteria - 0; Metazoa - 1; Fungi - 0; Plants - 3; Viruses - 0; Other Eukaryotes - 8 (source: NCBI BLink).
AT1G80130	4.68188	10.8949	1.2185	2.93e-13	AT1G80130	Tetratricopeptide repeat (TPR)-like superfamily protein
AT2G01610	3.55347	7.49656	1.077	7.64e-07	AT2G01610	Plant invertase/pectin methylesterase inhibitor superfamily protein
AT2G04290	0.0778874	0.258589	1.7312	8.01e-06	AT2G04290	transposable element gene
AT2G05440	25.1838	143.386	2.50934	0	GRP9	GLYCINE RICH PROTEIN 9
AT2G05580	0	0.259884	1.8e+30	0.000277688	AT2G05580	Glycine-rich protein family
AT2G05640	0.390624	0.832419	1.09153	1.17e-06	AT2G05640	transposable element gene
AT2G05914	0.486552	2.77136	2.50993	2.55e-13	AT2G05914	Potential natural antisense gene, locus overlaps with AT2G05915
AT2G05915	1.18627	9.61587	3.01899	4.51e-07	AT2G05915	unknown protein; Has 30201 Blast hits to 17322 proteins in 780 species: Archae - 12; Bacteria - 1396; Metazoa - 17338; Fungi - 3422; Plants - 5037; Viruses - 0; Other Eukaryotes - 2996 (source: NCBI BLink).
AT2G06720	0	0.0819775	1.8e+30	0.000895327	AT2G06720	transposable element gene
AT2G11780	0.0113548	0.23344	4.36168	6.73e-05	AT2G11780	transposable element gene
AT2G14610	133.905	312.841	1.22422	0	PR1	pathogenesis-related gene 1
AT2G15030	0.240536	1.24591	2.37287	3.52e-10	AT2G15030	pseudogene, similar to LD40380p, blastp match of 31% identity and 2.1e-06 P-value to GP|20151643|gb|AAM11181.1||AY094828 LD40380p {Drosophila melanogaster}
AT2G15050	17.4228	51.4796	1.56302	4.44e-16	LTP7	lipid transfer protein
AT2G15060	0.0591047	0.167802	1.50541	0.00360641	AT2G15060	transposable element gene
AT2G15810	0.042024	0.257816	2.61706	2.33e-06	AT2G15810	transposable element gene
AT2G15940	0.0626668	0.331289	2.40232	0.000395367	AT2G15940	transposable element gene
AT2G17690	0.131369	0.548729	2.06247	0.000295684	SDC	F-box family protein with a domain of unknown function (DUF295)
AT2G21820	3.07734	6.3266	1.03975	0.00653191	AT2G21820	unknown protein; Has 45 Blast hits to 45 proteins in 13 species: Archae - 0; Bacteria - 0; Metazoa - 0; Fungi - 0; Plants - 45; Viruses - 0; Other Eukaryotes - 0 (source: NCBI BLink).
AT2G22710	0.0535322	0.228625	2.0945	0.001333	AT2G22710	transposable element gene
AT2G24370	0.0404879	0.180745	2.15839	0.00389559	AT2G24370	Protein kinase protein with adenine nucleotide alpha hydrolases-like domain
AT2G24980	1.34096	5.54852	2.04884	0	AT2G24980	Proline-rich extensin-like family protein
AT2G28490	1.14473	3.01602	1.39764	3.25e-09	AT2G28490	RmlC-like cupins superfamily protein
AT2G29470	2.33743	5.3657	1.19884	2.33e-06	ATGSTU3	glutathione S-transferase tau 3
AT2G31930	0	0.336005	1.8e+30	0.00161833	AT2G31930	unknown protein; Has 35333 Blast hits to 34131 proteins in 2444 species: Archae - 798; Bacteria - 22429; Metazoa - 974; Fungi - 991; Plants - 531; Viruses - 0; Other Eukaryotes - 9610 (source: NCBI BLink).
AT2G32860	18.0892	41.4685	1.19689	0	BGLU33	beta glucosidase 33
AT2G33070	0.102428	0.421523	2.041	0.000460671	ATNSP2	nitrile specifier protein 2
AT2G33175	1.70799	4.07777	1.25548	0.000519269	AT2G33175	unknown protein; FUNCTIONS IN: molecular_function unknown; INVOLVED IN: biological_process unknown; LOCATED IN: endomembrane system; Has 10 Blast hits to 10 proteins in 1 species: Archae - 0; Bacteria - 0; Metazoa - 0; Fungi - 0; Plants - 10; Viruses - 0; Other Eukaryotes - 0 (source: NCBI BLink).
AT2G33830	230.721	923.29	2.00063	0	AT2G33830	Dormancy/auxin associated family protein
AT2G34140	1.0022	2.09879	1.06638	0.000856726	AT2G34140	Dof-type zinc finger DNA-binding family protein
AT2G34655	0.14887	1.95294	3.71352	1e-08	AT2G34655	unknown protein; FUNCTIONS IN: molecular_function unknown; INVOLVED IN: biological_process unknown; LOCATED IN: endomembrane system; EXPRESSED IN: stem, root, inflorescence, cultured cell, leaf; Has 35333 Blast hits to 34131 proteins in 2444 species: Archae - 798; Bacteria - 22429; Metazoa - 974; Fungi - 991; Plants - 531; Viruses - 0; Other Eukaryotes - 9610 (source: NCBI BLink).
AT2G36710	0.114952	0.557055	2.27679	0.000131338	AT2G36710	Pectin lyase-like superfamily protein
AT2G41260	3.12186	11.2936	1.85503	0	M17	glycine-rich protein / late embryogenesis abundant protein (M17)
AT2G46790	1.10692	2.3713	1.09913	6.42e-06	TL1	pseudo-response regulator 9
AT2G47520	0.328472	1.11477	1.76291	0.00237821	HRE2	Integrase-type DNA-binding superfamily protein
AT3G01345	0.199041	9.39703	5.56107	0	AT3G01345	Expressed protein
AT3G02493	1.07956	2.73162	1.33931	0.00800303	RTFL19	ROTUNDIFOLIA like 19
AT3G06125	4.69917	18.8102	2.00104	9.82e-10	AT3G06125	other RNA
AT3G15670	1.13773	3.42971	1.59194	4.88e-08	AT3G15670	Late embryogenesis abundant protein (LEA) family protein
AT3G16210	0.298916	0.702323	1.23239	0.00985038	AT3G16210	F-box family protein
AT3G21380	1.63382	3.50006	1.09913	6.24e-07	AT3G21380	Mannose-binding lectin superfamily protein
AT3G23725	0.395673	2.49016	2.65386	0	AT3G23725	transposable element gene
AT3G24542	0.0462797	0.38058	3.03975	0.00688796	AT3G24542	Beta-galactosidase related protein
AT3G27620	0.184865	0.506744	1.45479	0.00507502	AOX1C	alternative oxidase 1C
AT3G27884	12.0396	24.5109	1.02564	1.99e-10	AT3G27884	other RNA
AT3G27940	0	0.230372	1.8e+30	0.00538839	LBD26	LOB domain-containing protein 26
AT3G28310	2.84992	30.6903	3.42879	0	AT3G28310	Protein of unknown function (DUF677)
AT3G28320	1.8109	13.0469	2.84893	0	AT3G28320	Protein of unknown function (DUF677)
AT3G29570	1.75168	5.32928	1.6052	3.27e-10	AT3G29570	unknown protein; Has 271 Blast hits to 164 proteins in 59 species: Archae - 0; Bacteria - 19; Metazoa - 88; Fungi - 42; Plants - 45; Viruses - 9; Other Eukaryotes - 68 (source: NCBI BLink).
AT3G30460	0.794582	1.73357	1.12548	0.00749427	AT3G30460	RING/U-box superfamily protein
AT3G31970	0	0.0235583	1.8e+30	0.00996433	AT3G31970	transposable element gene
AT3G31990	0	0.51936	1.8e+30	1.72e-07	AT3G31990	transposable element gene
AT3G44650	0.0248794	0.136397	2.45479	0.00924061	AT3G44650	transposable element gene
AT3G50130	0.21582	0.560459	1.37678	0.00127381	AT3G50130	Plant protein of unknown function (DUF247)
AT3G51810	0.0252045	0.444147	4.13928	0.00735786	ATEM1	Stress induced protein
AT3G52780	0	0.112697	1.8e+30	0.00572476	PAP20	Purple acid phosphatases superfamily protein
AT3G56970	14.7213	41.3028	1.48834	0	BHLH038	basic helix-loop-helix (bHLH) DNA-binding superfamily protein
AT3G58150	0.856146	2.51446	1.55432	3.55e-05	AT3G58150	Optic atrophy 3 protein (OPA3)
AT3G60520	10.9362	31.7622	1.5382	0	AT3G60520	unknown protein; BEST Arabidopsis thaliana protein match is: unknown protein (TAIR:AT1G02070.1); Has 107 Blast hits to 107 proteins in 14 species: Archae - 0; Bacteria - 0; Metazoa - 0; Fungi - 0; Plants - 107; Viruses - 0; Other Eukaryotes - 0 (source: NCBI BLink).
AT3G60710	0	0.135563	1.8e+30	0.00996433	AT3G60710	F-box family protein
AT3G60960	0.13381	0.723108	2.43403	4.72e-06	AT3G60960	Tetratricopeptide repeat (TPR)-like superfamily protein
AT3G62460	0.791443	2.0455	1.3699	0.000157522	AT3G62460	Putative endonuclease or glycosyl hydrolase
AT4G04293	1.61232	5.61924	1.80124	2.85e-07	AT4G04293	transposable element gene
AT4G04410	0.0303096	0.101735	1.74697	0.00745185	AT4G04410	transposable element gene
AT4G04570	4.88021	10.3421	1.08351	1.5e-08	CRK40	cysteine-rich RLK (RECEPTOR-like protein kinase) 40
AT4G04710	2.03428	4.2801	1.07313	1.19e-07	CPK22	calcium-dependent protein kinase 22
AT4G05585	0.0220306	0.0894077	2.02089	0.000102516	AT4G05585	transposable element gene
AT4G07830	0.0688965	0.278788	2.01666	0.000416416	AT4G07830	transposable element gene
AT4G07850	0.0315579	0.12711	2.01	0.00176971	AT4G07850	transposable element gene
AT4G08400	1.09964	4.29074	1.9642	6.66e-16	AT4G08400	Proline-rich extensin-like family protein
AT4G08410	0.410513	1.62898	1.98847	3.73e-11	AT4G08410	Proline-rich extensin-like family protein
AT4G08691	0.0771648	0.634563	3.03975	0.000154835	AT4G08691	unknown protein; Has 21 Blast hits to 21 proteins in 6 species: Archae - 0; Bacteria - 0; Metazoa - 15; Fungi - 0; Plants - 5; Viruses - 0; Other Eukaryotes - 1 (source: NCBI BLink).
AT4G11200	0	0.235773	1.8e+30	6.9e-05	AT4G11200	transposable element gene
AT4G11210	0.0499148	0.879585	4.13928	0.00735786	AT4G11210	Disease resistance-responsive (dirigent-like protein) family protein
AT4G11880	1.55896	3.53571	1.18141	1.31e-05	AGL14	AGAMOUS-like 14
AT4G12735	3.72664	7.77584	1.06112	0.000157035	AT4G12735	unknown protein; FUNCTIONS IN: molecular_function unknown; INVOLVED IN: biological_process unknown; LOCATED IN: plasma membrane; EXPRESSED IN: rosette leaf, cultured cell; BEST Arabidopsis thaliana protein match is: unknown protein (TAIR:AT4G12731.1); Has 35333 Blast hits to 34131 proteins in 2444 species: Archae - 798; Bacteria - 22429; Metazoa - 974; Fungi - 991; Plants - 531; Viruses - 0; Othe…
AT4G13572	6.28926	13.1351	1.06247	2.83e-06	AT4G13572	unknown protein; FUNCTIONS IN: molecular_function unknown; INVOLVED IN: biological_process unknown; LOCATED IN: cellular_component unknown; Has 0 Blast hits to 0 proteins in 0 species (source: NCBI BLink).
AT4G14548	0.222551	0.933745	2.06889	0.00124554	AT4G14548	other RNA
AT4G15390	0.438579	0.88556	1.01375	0.00553269	AT4G15390	HXXXD-type acyl-transferase family protein
AT4G15975	0.271579	1.56864	2.53007	1.91e-07	AT4G15975	RING/U-box superfamily protein
AT4G16215	0.416493	2.44644	2.55432	0.00177592	AT4G16215	unknown protein; Has 30201 Blast hits to 17322 proteins in 780 species: Archae - 12; Bacteria - 1396; Metazoa - 17338; Fungi - 3422; Plants - 5037; Viruses - 0; Other Eukaryotes - 2996 (source: NCBI BLink).
AT4G18990	0.388822	1.37034	1.81736	7.41e-06	XTH29	xyloglucan endotransglucosylase/hydrolase 29
AT4G21020	0.898285	2.32643	1.37287	1.45e-05	AT4G21020	Late embryogenesis abundant protein (LEA) family protein
AT4G25140	1.41829	4.29699	1.59918	7.19e-05	OLEO1	oleosin 1
AT4G25400	0.749035	1.75991	1.23239	0.00522709	AT4G25400	basic helix-loop-helix (bHLH) DNA-binding superfamily protein
AT4G25480	0.522527	1.37387	1.39466	0.000696801	ATCBF3	dehydration response element B1A
AT4G27140	0.0702137	1.93842	4.78698	1.09e-05	SESA1	seed storage albumin 1
AT4G27150	0.197944	3.87569	4.29129	1.99e-11	SESA2	seed storage albumin 2
AT4G27160	0.09318	1.64199	4.13928	4.26e-06	AT2S3	seed storage albumin 3
AT4G28520	3.21668	11.3557	1.81978	0	CRU3	cruciferin 3
AT4G29370	0	0.110278	1.8e+30	0.00996433	AT4G29370	Galactose oxidase/kelch repeat superfamily protein
AT4G37500	0	0.601038	1.8e+30	0.00996433	AT4G37500	Aldehyde oxidase/xanthine dehydrogenase, molybdopterin binding protein
AT5G03495	0.370966	0.966348	1.38126	0.000525102	AT5G03495	RNA-binding (RRM/RBD/RNP motifs) family protein
AT5G06630	1.27362	3.13726	1.30056	1.28e-07	AT5G06630	proline-rich extensin-like family protein
AT5G09570	0.999012	2.93405	1.55432	2.18e-05	AT5G09570	Cox19-like CHCH family protein
AT5G17100	0.0775063	0.523555	2.75596	0.000679581	AT5G17100	Cystatin/monellin superfamily protein
AT5G19470	0.143574	0.681454	2.24682	0.000557879	NUDT24	nudix hydrolase homolog 24
AT5G19490	0.474251	1.11428	1.23239	0.00787682	AT5G19490	Histone superfamily protein
AT5G20710	0.34397	0.90516	1.39589	3.86e-06	BGAL7	beta-galactosidase 7
AT5G20790	2.73536	6.22158	1.18555	0.00117529	AT5G20790	unknown protein; FUNCTIONS IN: molecular_function unknown; INVOLVED IN: biological_process unknown; LOCATED IN: endomembrane system; EXPRESSED IN: 11 plant structures; EXPRESSED DURING: LP.04 four leaves visible, 4 anthesis, petal differentiation and expansion stage; BEST Arabidopsis thaliana protein match is: unknown protein (TAIR:AT3G43110.1).
AT5G22470	0.153874	0.392976	1.35269	0.000704271	AT5G22470	NAD+ ADP-ribosyltransferases;NAD+ ADP-ribosyltransferases
AT5G22570	2.9554	6.00623	1.0231	3.84e-06	WRKY38	WRKY DNA-binding protein 38
AT5G27345	0.333016	1.20161	1.8513	2.55e-09	AT5G27345	transposable element gene
AT5G28610	0.740345	2.0294	1.45479	0.00507502	AT5G28610	BEST Arabidopsis thaliana protein match is: glycine-rich protein (TAIR:AT5G28630.1); Has 1536 Blast hits to 1202 proteins in 136 species: Archae - 0; Bacteria - 8; Metazoa - 888; Fungi - 120; Plants - 71; Viruses - 39; Other Eukaryotes - 410 (source: NCBI BLink).
AT5G28773	0.135165	0.603399	2.15839	0.00389559	AT5G28773	transposable element gene
AT5G35205	0.0156206	0.105517	2.75596	0.000679581	AT5G35205	transposable element gene
AT5G35480	6.70356	27.0202	2.01104	2.62e-13	AT5G35480	unknown protein; Has 1807 Blast hits to 1807 proteins in 277 species: Archae - 0; Bacteria - 0; Metazoa - 736; Fungi - 347; Plants - 385; Viruses - 0; Other Eukaryotes - 339 (source: NCBI BLink).
AT5G35660	0.0836491	0.452039	2.43403	0.000978112	AT5G35660	Glycine-rich protein family
AT5G35926	0.45002	1.07769	1.25987	0.00106581	AT5G35926	Protein with RNI-like/FBD-like domains
AT5G35940	3.96125	12.7895	1.69093	0	AT5G35940	Mannose-binding lectin superfamily protein
AT5G38010	0.385106	0.889232	1.2073	0.00117091	AT5G38010	UDP-Glycosyltransferase superfamily protein
AT5G38705	0.00700441	0.0658293	3.23239	0.00384999	AT5G38705	transposable element gene
AT5G40420	2.20277	5.02151	1.1888	3.76e-06	OLEO2	oleosin 2
AT5G41660	0	0.0763812	1.8e+30	0.00996433	AT5G41660	unknown protein; FUNCTIONS IN: molecular_function unknown; INVOLVED IN: biological_process unknown; LOCATED IN: mitochondrion; BEST Arabidopsis thaliana protein match is: unknown protein (TAIR:AT3G44430.1); Has 1807 Blast hits to 1807 proteins in 277 species: Archae - 0; Bacteria - 0; Metazoa - 736; Fungi - 347; Plants - 385; Viruses - 0; Other Eukaryotes - 339 (source: NCBI BLink).
AT5G44120	8.23339	16.6258	1.01387	5.31e-14	CRU1	RmlC-like cupins superfamily protein
AT5G44310	0.29559	1.34553	2.18651	7.27e-06	AT5G44310	Late embryogenesis abundant protein (LEA) family protein
AT5G45690	0.237679	0.949352	1.99793	0.000243735	AT5G45690	Protein of unknown function (DUF1264)
AT5G47470	0.137615	0.531195	1.9486	0.00252289	AT5G47470	Nodulin MtN21 /EamA-like transporter family protein
AT5G49080	0.422981	3.82847	3.1781	0	AT5G49080	transposable element gene
AT5G52310	1.23582	8.95286	2.85688	0	LTI140	low-temperature-responsive protein 78 (LTI78) / desiccation-responsive protein 29A (RD29A)
AT5G54470	0.417533	0.98102	1.23239	0.00311928	AT5G54470	B-box type zinc finger family protein
AT5G54740	0.0559663	0.756105	3.75596	0.000679694	SESA5	seed storage albumin 5
AT5G55240	0.138656	0.51582	1.89536	0.0064379	ATPXG2	ARABIDOPSIS THALIANA PEROXYGENASE 2
AT5G56050	1.04987	2.38019	1.18086	5.86e-05	AT5G56050	FUNCTIONS IN: molecular_function unknown; INVOLVED IN: biological_process unknown; LOCATED IN: chloroplast; BEST Arabidopsis thaliana protein match is: Late embryogenesis abundant (LEA) hydroxyproline-rich glycoprotein family (TAIR:AT4G26490.1); Has 1807 Blast hits to 1807 proteins in 277 species: Archae - 0; Bacteria - 0; Metazoa - 736; Fungi - 347; Plants - 385; Viruses - 0; Other Eukaryotes - …
AT5G58610	0.391948	0.810948	1.04895	0.000189711	AT5G58610	PHD finger transcription factor, putative
AT5G60440	0	0.155389	1.8e+30	0.00294217	AGL62	AGAMOUS-like 62
AT5G62490	0.385982	0.976652	1.33931	0.00800303	ATHVA22B	HVA22 homologue B
AT5G65080	0.451905	1.62772	1.84877	0.000104927	AGL68	K-box region and MADS-box transcription factor family protein
AT5G66815	0.353963	1.59401	2.17099	0.00153971	AT5G66815	unknown protein; FUNCTIONS IN: molecular_function unknown; INVOLVED IN: biological_process unknown; LOCATED IN: endomembrane system; EXPRESSED IN: root; Has 30201 Blast hits to 17322 proteins in 780 species: Archae - 12; Bacteria - 1396; Metazoa - 17338; Fungi - 3422; Plants - 5037; Viruses - 0; Other Eukaryotes - 2996 (source: NCBI BLink).
AT1G02620	1.92231	0.894799	-1.10321	0.00554291	AT1G02620	Ras-related small GTP-binding family protein
AT1G02660	14.9296	7.29795	-1.03261	0	AT1G02660	alpha/beta-Hydrolases superfamily protein
AT1G07550	0.294723	0.131899	-1.15992	0.00795463	AT1G07550	Leucine-rich repeat protein kinase family protein
AT1G10070	21.6495	10.4481	-1.05109	0	BCAT-2	branched-chain amino acid transaminase 2
AT1G14220	3.26431	1.53394	-1.08953	0.000920654	AT1G14220	Ribonuclease T2 family protein
AT1G15840	1.1207	0.171728	-2.70621	1.27e-05	AT1G15840	unknown protein; Has 111484 Blast hits to 29940 proteins in 1985 species: Archae - 153; Bacteria - 40635; Metazoa - 31564; Fungi - 6444; Plants - 10232; Viruses - 1710; Other Eukaryotes - 20746 (source: NCBI BLink).
AT1G21910	8.24726	3.27959	-1.3304	1.59e-11	DREB26	Integrase-type DNA-binding superfamily protein
AT1G26250	4.39428	2.12566	-1.04771	3.11e-07	AT1G26250	Proline-rich extensin-like family protein
AT1G35140	3.66183	0.953503	-1.94125	2.07e-11	PHI-1	Phosphate-responsive 1 family protein
AT1G44414	4.83107	1.76135	-1.45566	0.00813852	AT1G44414	unknown protein; Has 29 Blast hits to 29 proteins in 12 species: Archae - 0; Bacteria - 4; Metazoa - 0; Fungi - 0; Plants - 25; Viruses - 0; Other Eukaryotes - 0 (source: NCBI BLink).
AT1G45165	8.01243	3.89065	-1.04223	0.000179863	AT1G45165	Expressed protein
AT1G53310	56.8676	14.666	-1.95513	0	PPC1	phosphoenolpyruvate carboxylase 1
AT1G55570	0.055781	0	-1.8e+30	0.00932288	sks12	SKU5 similar 12
AT1G62070	0.249245	0	-1.8e+30	0.00552629	AT1G62070	unknown protein; FUNCTIONS IN: molecular_function unknown; INVOLVED IN: biological_process unknown; LOCATED IN: endomembrane system; Has 8 Blast hits to 8 proteins in 4 species: Archae - 0; Bacteria - 2; Metazoa - 0; Fungi - 2; Plants - 4; Viruses - 0; Other Eukaryotes - 0 (source: NCBI BLink).
AT1G63400	0.538057	0.25553	-1.07427	0.00938177	AT1G63400	Pentatricopeptide repeat (PPR) superfamily protein
AT1G66110	0.172366	0	-1.8e+30	0.00329903	AT1G66110	Family of unknown function (DUF577)
AT1G71160	0.107458	0	-1.8e+30	0.00329903	KCS7	3-ketoacyl-CoA synthase 7
AT1G73270	0.758265	0.285055	-1.41146	0.000969546	scpl6	serine carboxypeptidase-like 6
AT1G78520	2.17823	0.426491	-2.35257	0.00722232	AT1G78520	Carbohydrate-binding X8 domain superfamily protein
AT1G80160	5.8036	2.85465	-1.02364	3.03e-05	AT1G80160	Lactoylglutathione lyase / glyoxalase I family protein
AT2G05117	7.55155	2.95714	-1.35257	0.00750113	SCRL9	SCR-like 9
AT2G11240	0.0866905	0.0245827	-1.81823	0.00256562	AT2G11240	transposable element gene
AT2G14230	0.184741	0.0516738	-1.838	0.00912875	AT2G14230	transposable element gene
AT2G18600	5.64813	2.72465	-1.0517	1.81e-05	AT2G18600	Ubiquitin-conjugating enzyme family protein
AT2G22860	3.04028	1.39235	-1.12669	0.00335759	ATPSK2	phytosulfokine 2 precursor
AT2G23330	0.0244959	0	-1.8e+30	0.00932288	AT2G23330	transposable element gene
AT2G25710	13.7163	5.23695	-1.38909	0	HCS1	holocarboxylase synthase 1
AT2G26450	0.409816	0.177925	-1.20371	0.00469578	AT2G26450	Plant invertase/pectin methylesterase inhibitor superfamily
AT2G31470	0.109477	0	-1.8e+30	0.00932288	DOR	F-box and associated interaction domains-containing protein
AT2G32190	9.30208	4.46046	-1.06036	0.000154842	AT2G32190	unknown protein; FUNCTIONS IN: molecular_function unknown; INVOLVED IN: biological_process unknown; BEST Arabidopsis thaliana protein match is: unknown protein (TAIR:AT2G32210.1); Has 74 Blast hits to 74 proteins in 7 species: Archae - 0; Bacteria - 0; Metazoa - 0; Fungi - 0; Plants - 74; Viruses - 0; Other Eukaryotes - 0 (source: NCBI BLink).
AT2G32530	6.27346	2.72307	-1.20403	1.17e-13	ATCSLB03	cellulose synthase-like B3
AT2G34000	1.32114	0.326747	-2.01553	0.00937193	AT2G34000	RING/U-box superfamily protein
AT2G34600	2	0.870211	-1.20057	0.00277762	TIFY5B	jasmonate-zim-domain protein 7
AT3G03830	1.68808	0.341918	-2.30366	0.000812738	AT3G03830	SAUR-like auxin-responsive protein family
AT3G06100	0.945875	0.349821	-1.43503	0.000589149	NLM6	NOD26-like intrinsic protein 7;1
AT3G11920	0.508142	0.170559	-1.57496	0.000407904	AT3G11920	glutaredoxin-related
AT3G14300	0.0388788	0	-1.8e+30	0.00932288	ATPMEPCRC	pectinesterase family protein
AT3G17730	2.41403	1.11139	-1.11908	0.00157059	anac057	NAC domain containing protein 57
AT3G18535	0.141118	0	-1.8e+30	0.00454091	AT3G18535	tubulin-tyrosine ligases
AT3G19615	3.22005	1.14366	-1.49343	0.00127945	AT3G19615	unknown protein; FUNCTIONS IN: molecular_function unknown; INVOLVED IN: biological_process unknown; LOCATED IN: cellular_component unknown; Has 10 Blast hits to 10 proteins in 5 species: Archae - 0; Bacteria - 0; Metazoa - 0; Fungi - 0; Plants - 10; Viruses - 0; Other Eukaryotes - 0 (source: NCBI BLink).
AT3G19680	14.165	6.36484	-1.15413	0	AT3G19680	Protein of unknown function (DUF1005)
AT3G21050	0.314264	0.0777246	-2.01553	0.00937193	AT3G21050	transposable element gene
AT3G26790	0.56599	0.209973	-1.43057	0.00307473	FUS3	AP2/B3-like transcriptional factor family protein
AT3G28550	81.0125	32.4964	-1.31786	0	AT3G28550	Proline-rich extensin-like family protein
AT3G28958	0.324455	0	-1.8e+30	0.00932288	AT3G28958	Cupredoxin superfamily protein
AT3G30716	0.0283572	0	-1.8e+30	0.00072289	AT3G30716	transposable element gene
AT3G31990	0.0968662	0	-1.8e+30	0.00110937	AT3G31990	transposable element gene
AT3G44765	2.05338	0.923218	-1.15326	0.000820436	AT3G44765	other RNA
AT3G44770	2.40329	0.911221	-1.39914	5.06e-06	AT3G44770	Protein of unknown function (DUF626)
AT3G44970	1.33211	0.466152	-1.51484	1.26e-05	AT3G44970	Cytochrome P450 superfamily protein
AT3G45070	0.933674	0.405363	-1.20371	0.00469578	AT3G45070	P-loop containing nucleoside triphosphate hydrolases superfamily protein
AT3G46614	2.42144	0.390444	-2.63268	5.23e-06	AT3G46614	Unknown gene
AT3G47340	64.3935	27.7343	-1.21524	0	AT-ASN1	glutamine-dependent asparagine synthase 1
AT3G50460	0.67707	0	-1.8e+30	6.11e-05	HR2	homolog of RPW8 2
AT3G51325	2.1022	0.946689	-1.15094	0.00267751	AT3G51325	RING/U-box superfamily protein
AT3G57765	1.62829	0.647913	-1.32949	0.00901101	U2.3	U2.3; snRNA
AT3G59790	0.340295	0.063122	-2.43057	0.00535816	ATMPK10	MAP kinase 10
AT3G61897	41.7251	0	-1.8e+30	0.00552629	MIR166	MIR166/MIR166B; miRNA
AT4G00390	0.291166	0.054009	-2.43057	0.00535816	AT4G00390	DNA-binding storekeeper protein-related transcriptional regulator
AT4G05510	0.245668	0.0748238	-1.71514	0.00470826	AT4G05510	transposable element gene
AT4G08550	0.0591733	0	-1.8e+30	0.00932288	AT4G08550	electron carriers;protein disulfide oxidoreductases
AT4G08950	47.6905	23.3307	-1.03147	0	EXO	Phosphate-responsive 1 family protein
AT4G09960	0.776602	0.253427	-1.6156	0.00198893	AGL11	K-box region and MADS-box transcription factor family protein
AT4G13493	269.207	132.254	-1.0254	0.0060989	MIR850A	MIR850a; miRNA
AT4G13495	179.638	83.6834	-1.10208	1.53e-14	AT4G13495	other RNA
AT4G14905	0.102176	0	-1.8e+30	0.00733433	AT4G14905	Galactose oxidase/kelch repeat superfamily protein
AT4G22470	1.47934	0.517672	-1.51484	1.26e-05	AT4G22470	protease inhibitor/seed storage/lipid transfer protein (LTP) family protein
AT4G27550	0.0551283	0	-1.8e+30	0.00552629	TPS4	trehalose-6-phosphatase synthase S4
AT4G30110	14.3608	4.15992	-1.78751	0	HMA2	heavy metal atpase 2
AT4G30975	0.753112	0.192335	-1.96924	0.00488931	AT4G30975	other RNA
AT4G33720	2.72768	0.996932	-1.4521	3.1e-05	AT4G33720	CAP (Cysteine-rich secretory proteins, Antigen 5, and Pathogenesis-related 1 protein) superfamily protein
AT4G33930	1.54434	0.720736	-1.09945	0.00193227	AT4G33930	Cupredoxin superfamily protein
AT4G34881	0.540972	0.0302631	-4.15992	0.00353275	AT4G34881	unknown protein; FUNCTIONS IN: molecular_function unknown; INVOLVED IN: biological_process unknown; LOCATED IN: endomembrane system; Has 30201 Blast hits to 17322 proteins in 780 species: Archae - 12; Bacteria - 1396; Metazoa - 17338; Fungi - 3422; Plants - 5037; Viruses - 0; Other Eukaryotes - 2996 (source: NCBI BLink).
AT4G36110	1.40554	0.642136	-1.13018	0.00439482	AT4G36110	SAUR-like auxin-responsive protein family
AT4G37610	46.4155	19.1932	-1.27401	0	BT5	BTB and TAZ domain protein 5
AT5G03435	0.0516671	0	-1.8e+30	0.00932288	AT5G03435	Ca2+dependent plant phosphoribosyltransferase family protein
AT5G05965	5.32512	0.61533	-3.11338	1.41e-06	AT5G05965	unknown protein; FUNCTIONS IN: molecular_function unknown; INVOLVED IN: biological_process unknown; LOCATED IN: chloroplast; BEST Arabidopsis thaliana protein match is: unknown protein (TAIR:AT2G39855.2); Has 30201 Blast hits to 17322 proteins in 780 species: Archae - 12; Bacteria - 1396; Metazoa - 17338; Fungi - 3422; Plants - 5037; Viruses - 0; Other Eukaryotes - 2996 (source: NCBI BLink).
AT5G10470	29.3967	13.2638	-1.14816	0	KCA1	kinesin like protein for actin based chloroplast movement 1
AT5G12030	2.37963	0.963983	-1.30366	0.0010491	AT-HSP17.6A	heat shock protein 17.6A
AT5G12960	1.64431	0.164234	-3.32366	0	AT5G12960	Putative glycosyl hydrolase of unknown function (DUF1680)
AT5G14070	0.922028	0.216636	-2.08953	0.00265246	ROXY2	Thioredoxin superfamily protein
AT5G14180	11.5369	3.9893	-1.53205	0	MPL1	Myzus persicae-induced lipase 1
AT5G17350	0.913231	0.357616	-1.35257	0.00750113	AT5G17350	unknown protein; FUNCTIONS IN: molecular_function unknown; INVOLVED IN: N-terminal protein myristoylation; LOCATED IN: cellular_component unknown; EXPRESSED IN: 15 plant structures; EXPRESSED DURING: 8 growth stages; BEST Arabidopsis thaliana protein match is: unknown protein (TAIR:AT3G03280.1); Has 1807 Blast hits to 1807 proteins in 277 species: Archae - 0; Bacteria - 0; Metazoa - 736; Fungi - …
AT5G19650	2.00972	0.846388	-1.2476	0.00218703	ATOFP8	ovate family protein 8
AT5G20250	115.998	51.1906	-1.18015	0	DIN10	Raffinose synthase family protein
AT5G22920	91.3718	43.3335	-1.07626	0	AT5G22920	CHY-type/CTCHY-type/RING-type Zinc finger protein
AT5G28463	3.36193	0.42637	-2.97911	4.44e-16	AT5G28463	unknown protein; Has 30201 Blast hits to 17322 proteins in 780 species: Archae - 12; Bacteria - 1396; Metazoa - 17338; Fungi - 3422; Plants - 5037; Viruses - 0; Other Eukaryotes - 2996 (source: NCBI BLink).
AT5G28470	0.0823983	0	-1.8e+30	0.00552629	AT5G28470	Major facilitator superfamily protein
AT5G38192	0.0966032	0.0378293	-1.35257	0.00750113	AT5G38192	transposable element gene
AT5G43990	4.8601	2.21741	-1.13211	6.25e-07	SDG18	SET-domain containing protein lysine methyltransferase family protein
AT5G44440	0.519144	0.0530331	-3.29117	8.16e-06	AT5G44440	FAD-binding Berberine family protein
AT5G44575	6.79956	3.30273	-1.04178	0.000784417	AT5G44575	unknown protein; FUNCTIONS IN: molecular_function unknown; INVOLVED IN: biological_process unknown; LOCATED IN: endomembrane system; Has 7 Blast hits to 7 proteins in 2 species: Archae - 0; Bacteria - 0; Metazoa - 0; Fungi - 0; Plants - 7; Viruses - 0; Other Eukaryotes - 0 (source: NCBI BLink).
AT5G45630	1.18308	0.33092	-1.838	0.00912875	AT5G45630	Protein of unknown function, DUF584
AT5G49340	0.389242	0.07035	-2.46805	0.00115354	TBL4	TRICHOME BIREFRINGENCE-LIKE 4
AT5G51720	6.19799	2.73049	-1.18264	0.000191725	AT5G51720	2 iron, 2 sulfur cluster binding
AT5G56920	0.978468	0.112145	-3.12516	2.5e-05	AT5G56920	Cystatin/monellin superfamily protein
AT5G57560	91.7388	37.8218	-1.27831	0	TCH4	Xyloglucan endotransglucosylase/hydrolase family protein
