# Supplementary material for: SUVR2 is involved in transcriptional gene silencing by associating with SNF2-related chromatin-remodeling proteins in Arabidopsis
Source: Cell Res. 2014 Nov 25;24(12):1445–65. doi: 10.1038/cr.2014.156 (PMC4260354; doi:10.1038/cr.2014.156)
Supplement: Supplementary information, Table S4 — Differentially expressed genes between ros1 and ros1nrpe1 identified by RNA-seq. [file cr2014156x16.xlsx]

## Sheet: Sheet1
Table S4. Differentially expressed genes between ros1 and ros1nrpe1 identified by RNA-seq.
Gene	ros1	ros1nrpe1	log2(fold_change)	p_value	gene name	Gene description
AT1G04560	0.48435	1.37609	1.52158	0.0016924	AT1G04560	AWPM-19-like family protein
AT1G21910	8.24726	25.7771	1.65923	0	DREB26	Integrase-type DNA-binding superfamily protein
AT1G22480	0.511624	1.29784	1.35808	0.00353979	AT1G22480	Cupredoxin superfamily protein
AT1G25472	1.75706	4.47829	1.36534	0.00304583	CPuORF54	conserved peptide upstream open reading frame 54
AT1G27670	2.57532	5.51346	1.11333	2.65e-05	AT1G27670	unknown protein; BEST Arabidopsis thaliana protein match is: unknown protein (TAIR:AT1G75360.1); Has 35 Blast hits to 35 proteins in 6 species: Archae - 0; Bacteria - 0; Metazoa - 0; Fungi - 0; Plants - 35; Viruses - 0; Other Eukaryotes - 0 (source: NCBI BLink).
AT1G28000	0.017892	0.876872	5.63011	0.000168023	AT1G28000	Pentatricopeptide repeat (PPR) superfamily protein
AT1G30190	0.138368	0.796068	2.5395	0.000590228	AT1G30190	unknown protein; BEST Arabidopsis thaliana protein match is: unknown protein (TAIR:AT2G34610.1); Has 56 Blast hits to 56 proteins in 13 species: Archae - 0; Bacteria - 0; Metazoa - 0; Fungi - 0; Plants - 44; Viruses - 0; Other Eukaryotes - 12 (source: NCBI BLink).
AT1G33760	0.508264	1.84115	1.87208	0.000195964	AT1G33760	Integrase-type DNA-binding superfamily protein
AT1G33840	0.1433	3.66418	4.69151	8.88e-10	AT1G33840	Protein of unknown function (DUF567)
AT1G35140	3.66183	9.23057	1.34898	4.01e-11	PHI-1	Phosphate-responsive 1 family protein
AT1G35310	0.0298427	0.6359	4.42847	0.0035019	MLP168	MLP-like protein 168
AT1G35730	0.129222	0.713411	2.48	4.02e-06	APUM9	pumilio 9
AT1G36540	0.00963139	0.220621	4.53281	2.62e-05	AT1G36540	transposable element gene
AT1G36610	0.0245049	0.221917	3.19401	6.32e-05	AT1G36610	transposable element gene
AT1G36622	1.56432	3.38886	1.13039	0.00705806	AT1G36622	unknown protein; LOCATED IN: endomembrane system; BEST Arabidopsis thaliana protein match is: unknown protein (TAIR:AT1G36640.1); Has 12 Blast hits to 12 proteins in 2 species: Archae - 0; Bacteria - 0; Metazoa - 0; Fungi - 0; Plants - 12; Viruses - 0; Other Eukaryotes - 0 (source: NCBI BLink).
AT1G36630	0	0.0153856	1.8e+30	0.00629958	AT1G36630	transposable element gene
AT1G36675	0	0.216658	1.8e+30	0.00352151	AT1G36675	glycine-rich protein
AT1G36720	0.0166806	0.390979	4.56598	2.7e-09	AT1G36720	transposable element gene
AT1G36950	0.183632	0.939096	2.36958	0.00148091	AT1G36950	RING/U-box superfamily protein
AT1G40077	0.0106877	0.0797079	2.9139	0.000305822	AT1G40077	transposable element gene
AT1G41680	0	0.353872	1.8e+30	7.67e-05	AT1G41680	transposable element gene
AT1G42605	0.00419914	0.125267	4.9139	0.00111248	AT1G42605	transposable element gene
AT1G49860	1.59244	4.6597	1.56413	1.25e-07	GSTF14	glutathione S-transferase (class phi) 14
AT1G50580	0.214544	0.849006	1.99963	8.89e-05	AT1G50580	UDP-Glycosyltransferase superfamily protein
AT1G52040	0.189742	1.37718	2.87473	5.01e-10	MBP1	myrosinase-binding protein 1
AT1G55430	0.0890608	0.611494	2.7946	8.07e-07	AT1G55430	Cysteine/Histidine-rich C1 domain family protein
AT1G56240	0.392157	1.17385	1.59687	0.0084569	AtPP2-B13	phloem protein 2-B13
AT1G56250	0.57644	1.30754	1.19674	0.00369949	PP2-B14	phloem protein 2-B14
AT1G56555	0.0530923	0.905048	4.10655	0.00705806	AT1G56555	unknown protein; Has 2 Blast hits to 2 proteins in 1 species: Archae - 0; Bacteria - 0; Metazoa - 0; Fungi - 0; Plants - 2; Viruses - 0; Other Eukaryotes - 0 (source: NCBI BLink).
AT1G60110	0.142938	1.13631	3.00602	1.13e-09	AT1G60110	Mannose-binding lectin superfamily protein
AT1G63040	0	0.412463	1.8e+30	0.000607089	AT1G63040	a pseudogene member of the DREB subfamily A-4 of ERF/AP2 transcription factor family. The translated product contains one AP2 domain. There are 17 members in this subfamily including TINY.
AT1G64780	3.46714	14.2577	2.05506	0	AMT1;2	ammonium transporter 1;2
AT1G65180	1.37321	3.56555	1.3917	5.92e-10	AT1G65180	Cysteine/Histidine-rich C1 domain family protein
AT1G66760	6.44372	14.5737	1.19252	0	AT1G66760	MATE efflux family protein
AT1G67105	2.37783	10.3901	2.14261	3.33e-15	AT1G67105	other RNA
AT1G68840	49.4556	120.963	1.30549	0	TEM2	related to ABI3/VP1 2
AT1G70680	0.12712	0.650093	2.36958	0.00148091	AT1G70680	Caleosin-related family protein
AT1G70720	0	0.251786	1.8e+30	0.00240533	AT1G70720	Plant invertase/pectin methylesterase inhibitor superfamily protein
AT1G73190	0.952166	2.10547	1.15998	0.000680497	ALPHA-TIP	Aquaporin-like superfamily protein
AT1G73330	42.8676	90.3122	1.09016	0	ATDR4	drought-repressed 4
AT1G73610	0.021079	0.516532	4.63011	0.00220361	AT1G73610	GDSL-like Lipase/Acylhydrolase superfamily protein
AT1G77640	3.26507	6.47488	1.00287	3.6e-05	AT1G77640	Integrase-type DNA-binding superfamily protein
AT1G79170	0	2.39279	1.8e+30	0.00240533	AT1G79170	unknown protein; BEST Arabidopsis thaliana protein match is: unknown protein (TAIR:AT3G28590.1); Has 12 Blast hits to 12 proteins in 8 species: Archae - 0; Bacteria - 0; Metazoa - 1; Fungi - 0; Plants - 3; Viruses - 0; Other Eukaryotes - 8 (source: NCBI BLink).
AT2G01022	0	0.196881	1.8e+30	2.66e-05	AT2G01022	transposable element gene
AT2G01610	3.55347	9.54481	1.44061	3.28e-10	AT2G01610	Plant invertase/pectin methylesterase inhibitor superfamily protein
AT2G03570	0	2.26649	1.8e+30	0.00167263	AT2G03570	unknown protein; Has 5 Blast hits to 5 proteins in 1 species: Archae - 0; Bacteria - 0; Metazoa - 0; Fungi - 0; Plants - 5; Viruses - 0; Other Eukaryotes - 0 (source: NCBI BLink).
AT2G04120	0	0.203606	1.8e+30	0.00629958	AT2G04120	pseudogene, RAS-related GTP binding protein, blastp match of 80% identity and 5.7e-32 P-value to SP|Q39434|RAB2_BETVU Ras-related protein Rab2BV. (Sugar beet) {Beta vulgaris}
AT2G04130	0	0.358203	1.8e+30	3.79e-06	AT2G04130	transposable element gene
AT2G04135	0	1.11182	1.8e+30	9.17e-08	AT2G04135	transposable element gene
AT2G04460	1.57336	12.4757	3.00233	0	AT2G04460	transposable element gene
AT2G04670	0	0.0312196	1.8e+30	0.00352151	AT2G04670	transposable element gene
AT2G05440	25.1838	263.336	3.40146	0	GRP9	GLYCINE RICH PROTEIN 9
AT2G05510	78.8971	160.989	1.04404	0	AT2G05510	Glycine-rich protein family
AT2G05580	0	0.29997	1.8e+30	0.00032452	AT2G05580	Glycine-rich protein family
AT2G06860	0	0.0428489	1.8e+30	0.00931995	AT2G06860	transposable element gene
AT2G10980	0.0530259	0.527284	3.32894	0.000332971	AT2G10980	transposable element gene
AT2G11180	0	0.0371232	1.8e+30	0.00629958	AT2G11180	transposable element gene
AT2G12740	0.00804344	0.10712	3.7504	0.000619271	AT2G12740	transposable element gene
AT2G12850	0	0.0507676	1.8e+30	0.00352151	AT2G12850	transposable element gene
AT2G13190	0.0205112	0.721149	5.15094	0.000610889	AT2G13190	transposable element gene
AT2G13830	0.00802501	0.166725	4.39195	4.85e-05	AT2G13830	transposable element gene
AT2G13860	0.00485575	0.077601	4.01344	0.00856759	AT2G13860	transposable element gene
AT2G13910	0.137982	0.542095	1.98919	4.5e-05	AT2G13910	pseudogene, CHP-rich zinc finger protein, putative
AT2G15030	0.240536	1.70071	2.83694	7.6e-12	AT2G15030	pseudogene, similar to LD40380p, blastp match of 31% identity and 2.1e-06 P-value to GP|20151643|gb|AAM11181.1||AY094828 LD40380p {Drosophila melanogaster}
AT2G15050	17.4228	42.1297	1.28899	2.07e-10	LTP7	lipid transfer protein
AT2G15810	0.042024	0.129345	1.63706	0.00722432	AT2G15810	transposable element gene
AT2G17690	0.131369	1.15081	3.14607	1.6e-08	SDC	F-box family protein with a domain of unknown function (DUF295)
AT2G20620	0.0533251	0.624949	3.56598	0.00119571	AT2G20620	Protein of unknown function (DUF626)
AT2G21610	0.14341	0.480204	1.75862	0.0080177	PE11	pectinesterase 11
AT2G22710	0.0535322	0.308097	2.54003	6.65e-05	AT2G22710	transposable element gene
AT2G24980	1.34096	4.89292	1.88256	6.44e-15	AT2G24980	Proline-rich extensin-like family protein
AT2G26580	41.4583	87.4837	1.09248	0	YAB5	plant-specific transcription factor YABBY family protein
AT2G31930	0	0.228544	1.8e+30	0.00629958	AT2G31930	unknown protein; Has 35333 Blast hits to 34131 proteins in 2444 species: Archae - 798; Bacteria - 22429; Metazoa - 974; Fungi - 991; Plants - 531; Viruses - 0; Other Eukaryotes - 9610 (source: NCBI BLink).
AT2G32200	0	0.397187	1.8e+30	0.00629958	AT2G32200	unknown protein; BEST Arabidopsis thaliana protein match is: unknown protein (TAIR:AT2G32210.1); Has 131 Blast hits to 131 proteins in 14 species: Archae - 0; Bacteria - 0; Metazoa - 0; Fungi - 1; Plants - 130; Viruses - 0; Other Eukaryotes - 0 (source: NCBI BLink).
AT2G32860	18.0892	45.6465	1.3505	0	BGLU33	beta glucosidase 33
AT2G33175	1.70799	4.10906	1.28163	0.00173494	AT2G33175	unknown protein; FUNCTIONS IN: molecular_function unknown; INVOLVED IN: biological_process unknown; LOCATED IN: endomembrane system; Has 10 Blast hits to 10 proteins in 1 species: Archae - 0; Bacteria - 0; Metazoa - 0; Fungi - 0; Plants - 10; Viruses - 0; Other Eukaryotes - 0 (source: NCBI BLink).
AT2G33830	230.721	1482.69	2.69912	0	AT2G33830	Dormancy/auxin associated family protein
AT2G34240	0.381484	0.786373	1.05872	0.00352639	AT2G34240	Protein with domains of unknown function DUF627 and DUF632
AT2G34655	0.14887	0.634437	2.10655	0.00245732	AT2G34655	unknown protein; FUNCTIONS IN: molecular_function unknown; INVOLVED IN: biological_process unknown; LOCATED IN: endomembrane system; EXPRESSED IN: stem, root, inflorescence, cultured cell, leaf; Has 35333 Blast hits to 34131 proteins in 2444 species: Archae - 798; Bacteria - 22429; Metazoa - 974; Fungi - 991; Plants - 531; Viruses - 0; Other Eukaryotes - 9610 (source: NCBI BLink).
AT2G36710	0.114952	0.642978	2.49886	3.05e-05	AT2G36710	Pectin lyase-like superfamily protein
AT2G36750	11.4049	22.8205	1.0158	0	UGT73C1	UDP-glucosyl transferase 73C1
AT2G39040	1.7775	4.35754	1.30879	6.47e-07	AT2G39040	Peroxidase superfamily protein
AT2G43290	5.08694	19.0161	1.91748	0	MSS3	Calcium-binding EF-hand family protein
AT3G01345	0.199041	1.23261	2.6457	1.57e-08	AT3G01345	Expressed protein
AT3G06125	4.69917	14.0148	1.59159	2.51e-05	AT3G06125	other RNA
AT3G16400	55.5331	151.075	1.45897	0	NSP1	nitrile specifier protein 1
AT3G25740	2.79166	10.1864	1.88258	0	MAP1B	methionine aminopeptidase 1C
AT3G26165	5.78597	12.8796	1.16959	3.97e-14	CYP71B18	putative cytochrome P450.
AT3G27940	0	0.208926	1.8e+30	0.00629958	LBD26	LOB domain-containing protein 26
AT3G28007	1.97734	4.74007	1.27647	3.55e-06	SWEET4	Nodulin MtN3 family protein
AT3G28310	2.84992	55.8352	4.30731	0	AT3G28310	Protein of unknown function (DUF677)
AT3G28320	1.8109	25.6452	3.83904	0	AT3G28320	Protein of unknown function (DUF677)
AT3G28899	0.76685	14.7063	4.27647	0.00490457	AT3G28899	unknown protein; Has 30201 Blast hits to 17322 proteins in 780 species: Archae - 12; Bacteria - 1396; Metazoa - 17338; Fungi - 3422; Plants - 5037; Viruses - 0; Other Eukaryotes - 2996 (source: NCBI BLink).
AT3G29076	0.00744825	0.0555485	2.9139	0.00940585	AT3G29076	transposable element gene
AT3G29250	4.46372	11.557	1.38758	1.63e-10	AT3G29250	NAD(P)-binding Rossmann-fold superfamily protein
AT3G29460	0	0.156296	1.8e+30	0.00117942	AT3G29460	transposable element gene
AT3G29480	0.00486384	0.108822	4.49886	0.00298536	AT3G29480	transposable element gene
AT3G29639	0.783016	2.8677	1.88791	0.000120566	AT3G29639	BEST Arabidopsis thaliana protein match is: SPOC domain / Transcription elongation factor S-II protein (TAIR:AT5G11430.1); Has 45 Blast hits to 45 proteins in 8 species: Archae - 0; Bacteria - 0; Metazoa - 0; Fungi - 0; Plants - 45; Viruses - 0; Other Eukaryotes - 0 (source: NCBI BLink).
AT3G30703	0	0.315881	1.8e+30	1.25e-05	AT3G30703	transposable element gene
AT3G30802	0	0.180895	1.8e+30	1.68e-07	AT3G30802	transposable element gene
AT3G30803	0.020343	0.574356	4.83447	6.61e-06	AT3G30803	transposable element gene
AT3G30846	0	0.237455	1.8e+30	3.17e-08	AT3G30846	transposable element gene
AT3G31630	0.00741717	0.0790238	3.42847	0.000162093	AT3G31630	transposable element gene
AT3G31970	0	0.0769147	1.8e+30	0.000101144	AT3G31970	transposable element gene
AT3G32030	0.0978515	0.301174	1.63706	0.00722432	AT3G32030	Terpenoid cyclases/Protein prenyltransferases superfamily protein
AT3G32195	0.053761	0.777343	3.86905	0	AT3G32195	transposable element gene
AT3G32917	0	0.134783	1.8e+30	5.85e-05	AT3G32917	transposable element gene
AT3G33073	0	0.499996	1.8e+30	0.00243769	AT3G33073	transposable element gene
AT3G33595	0.0109226	0.157102	3.86143	7.68e-07	AT3G33595	transposable element gene
AT3G42680	0	0.396624	1.8e+30	0.00976186	AT3G42680	transposable element gene
AT3G42690	0	0.0980521	1.8e+30	0.00151503	AT3G42690	transposable element gene
AT3G42883	0	0.0439593	1.8e+30	0.00629958	AT3G42883	transposable element gene
AT3G43675	0	0.038116	1.8e+30	0.00352151	AT3G43675	transposable element gene
AT3G43930	0.722474	2.60636	1.86615	9.33e-15	AT3G43930	BRCT domain-containing DNA repair protein
AT3G45200	0.0751807	0.827689	3.47578	0.000128489	AT3G45200	unknown protein; BEST Arabidopsis thaliana protein match is: unknown protein (TAIR:AT1G64870.1); Has 95 Blast hits to 91 proteins in 10 species: Archae - 0; Bacteria - 0; Metazoa - 0; Fungi - 0; Plants - 95; Viruses - 0; Other Eukaryotes - 0 (source: NCBI BLink).
AT3G47030	0.343728	0.869759	1.35447	0.00231804	AT3G47030	F-box and associated interaction domains-containing protein
AT3G47240	1.0185	2.38728	1.24405	0.00301272	AT3G47240	transposable element gene
AT3G48130	0.973482	267.589	8.11777	3.88e-08	RSU1	ribosomal protein L13 homolog
AT3G48131	0	259.978	1.8e+30	1.37e-10	AT3G48131	unknown protein; LOCATED IN: endomembrane system; Has 30201 Blast hits to 17322 proteins in 780 species: Archae - 12; Bacteria - 1396; Metazoa - 17338; Fungi - 3422; Plants - 5037; Viruses - 0; Other Eukaryotes - 2996 (source: NCBI BLink).
AT3G50130	0.21582	0.580896	1.44358	0.00256367	AT3G50130	Plant protein of unknown function (DUF247)
AT3G50330	0	0.166628	1.8e+30	0.00240533	HEC2	basic helix-loop-helix (bHLH) DNA-binding superfamily protein
AT3G60960	0.13381	0.527485	1.99407	0.000502636	AT3G60960	Tetratricopeptide repeat (TPR)-like superfamily protein
AT4G00070	0.207957	1.38475	2.7504	0.000713162	AT4G00070	RING/U-box superfamily protein
AT4G01420	0.772908	2.79065	1.86736	7.62e-05	CBL5	calcineurin B-like protein 5
AT4G02330	10.6251	23.1032	1.13575	0	ATPMEPCRB	Plant invertase/pectin methylesterase inhibitor superfamily
AT4G03710	0.0417016	0.681254	4.04514	5.37e-14	AT4G03710	transposable element gene
AT4G04293	1.61232	24.2209	3.92417	0	AT4G04293	transposable element gene
AT4G04410	0.0303096	0.276792	3.20608	1.56e-07	AT4G04410	transposable element gene
AT4G04570	4.88021	13.2709	1.45837	1.11e-15	CRK40	cysteine-rich RLK (RECEPTOR-like protein kinase) 40
AT4G05095	0	0.613525	1.8e+30	0.00352151	AT4G05095	BEST Arabidopsis thaliana protein match is: RNA-directed DNA polymerase (reverse transcriptase)-related family protein (TAIR:AT4G04650.1); Has 30201 Blast hits to 17322 proteins in 780 species: Archae - 12; Bacteria - 1396; Metazoa - 17338; Fungi - 3422; Plants - 5037; Viruses - 0; Other Eukaryotes - 2996 (source: NCBI BLink).
AT4G05100	2.90435	5.99649	1.06103	2.77e-06	AtMYB74	myb domain protein 74
AT4G05585	0.0220306	0.53345	4.6129	0	AT4G05585	transposable element gene
AT4G06517	0	0.611313	1.8e+30	1.41e-08	AT4G06517	transposable element gene
AT4G06586	0	0.472544	1.8e+30	0.00117942	AT4G06586	transposable element gene
AT4G06615	0	2.92439	1.8e+30	2.04e-14	AT4G06615	transposable element gene
AT4G06744	6.75355	27.8693	2.06009	0	AT4G06744	Leucine-rich repeat (LRR) family protein
AT4G07830	0.0688965	0.652476	3.25855	4.05e-09	AT4G07830	transposable element gene
AT4G08016	0	0.12945	1.8e+30	0.00629958	AT4G08016	transposable element gene
AT4G08040	0.267418	0.664795	1.32894	0.00696092	ACS11	1-aminocyclopropane-1-carboxylate synthase 11
AT4G08400	1.09964	5.89972	2.43874	0	AT4G08400	Proline-rich extensin-like family protein
AT4G08410	0.410513	1.78835	2.13825	1.77e-10	AT4G08410	Proline-rich extensin-like family protein
AT4G08990	0.0606041	0.180792	1.59197	0.00192779	AT4G08990	DNA (cytosine-5-)-methyltransferase family protein
AT4G10580	0.00840836	0.246356	4.88791	5.13e-06	AT4G10580	transposable element gene
AT4G11050	0.0922939	0.30592	1.74398	0.00392158	AtGH9C3	glycosyl hydrolase 9C3
AT4G11880	1.55896	3.50645	1.18455	9.95e-05	AGL14	AGAMOUS-like 14
AT4G12735	3.72664	7.82234	1.08485	0.000586084	AT4G12735	unknown protein; FUNCTIONS IN: molecular_function unknown; INVOLVED IN: biological_process unknown; LOCATED IN: plasma membrane; EXPRESSED IN: rosette leaf, cultured cell; BEST Arabidopsis thaliana protein match is: unknown protein (TAIR:AT4G12731.1); Has 35333 Blast hits to 34131 proteins in 2444 species: Archae - 798; Bacteria - 22429; Metazoa - 974; Fungi - 991; Plants - 531; Viruses - 0; Othe…
AT4G13572	6.28926	15.6349	1.32894	4.39e-08	AT4G13572	unknown protein; FUNCTIONS IN: molecular_function unknown; INVOLVED IN: biological_process unknown; LOCATED IN: cellular_component unknown; Has 0 Blast hits to 0 proteins in 0 species (source: NCBI BLink).
AT4G13610	0.0130999	0.0883938	2.76951	0.00290763	MEE57	DNA (cytosine-5-)-methyltransferase family protein
AT4G14140	0.317643	1.73923	2.4681	0	DMT02	DNA methyltransferase 2
AT4G14750	2.18946	4.67961	1.11094	6.71e-07	IQD19	IQ-domain 19
AT4G15160	16.9124	34.4807	1.04283	0	AT4G15160	Bifunctional inhibitor/lipid-transfer protein/seed storage 2S albumin superfamily protein
AT4G15590	0.010292	0.0657917	2.69151	0.000954898	AT4G15590	transposable element gene
AT4G15975	0.271579	3.25513	3.5984	3.48e-13	AT4G15975	RING/U-box superfamily protein
AT4G16215	0.416493	1.88589	2.19401	0.00857713	AT4G16215	unknown protein; Has 30201 Blast hits to 17322 proteins in 780 species: Archae - 12; Bacteria - 1396; Metazoa - 17338; Fungi - 3422; Plants - 5037; Viruses - 0; Other Eukaryotes - 2996 (source: NCBI BLink).
AT4G16915	0.967477	2.09835	1.13208	0.00843322	AT4G16915	unknown protein; FUNCTIONS IN: molecular_function unknown; INVOLVED IN: biological_process unknown; LOCATED IN: cellular_component unknown; Has 0 Blast hits to 0 proteins in 0 species (source: NCBI BLink).
AT4G17820	0	0.173169	1.8e+30	1.61e-05	AT4G17820	transposable element gene
AT4G18990	0.388822	1.03565	1.42847	0.00241352	XTH29	xyloglucan endotransglucosylase/hydrolase 29
AT4G20180	0	0.0903513	1.8e+30	0.000240092	AT4G20180	transposable element gene
AT4G27590	0.105016	0.530794	2.35267	0.00543861	AT4G27590	Heavy metal transport/detoxification superfamily protein
AT4G32212	0	0.0575069	1.8e+30	0.00629958	AT4G32212	unknown pseudogene
AT5G06630	1.27362	5.82172	2.20763	0	AT5G06630	proline-rich extensin-like family protein
AT5G07060	0.188604	0.630485	1.75623	0.00951959	AT5G07060	CCCH-type zinc fingerfamily protein with RNA-binding domain
AT5G15380	0	0.33503	1.8e+30	4.79e-06	DRM1	domains rearranged methylase 1
AT5G22860	3.83879	8.18273	1.10706	2.96e-07	AT5G22860	Serine carboxypeptidase S28 family protein
AT5G24206	0.732863	2.62635	1.85657	0.00091599	AT5G24206	other RNA
AT5G24210	29.0816	94.9303	1.72189	0	AT5G24210	alpha/beta-Hydrolases superfamily protein
AT5G25870	0	0.388868	1.8e+30	0.00240533	AT5G25870	unknown protein; Has 1807 Blast hits to 1807 proteins in 277 species: Archae - 0; Bacteria - 0; Metazoa - 736; Fungi - 347; Plants - 385; Viruses - 0; Other Eukaryotes - 339 (source: NCBI BLink).
AT5G25980	467.51	987.152	1.0934	7.22e-09	TGG2	glucoside glucohydrolase 2
AT5G26236	0	0.0265188	1.8e+30	0.00629958	AT5G26236	transposable element gene
AT5G26590	0	1.08957	1.8e+30	0.00240533	AT5G26590	transposable element gene
AT5G27345	0.333016	0.937689	1.50864	2.81e-05	AT5G27345	transposable element gene
AT5G27845	0.12263	5.18632	5.41745	0	AT5G27845	transposable element gene
AT5G27885	0.00394917	0.168301	5.42847	0.000292989	AT5G27885	transposable element gene
AT5G27910	0	0.311101	1.8e+30	0.00629958	NF-YC8	nuclear factor Y, subunit C8
AT5G28715	0	0.0847096	1.8e+30	4.48e-05	AT5G28715	transposable element gene
AT5G28773	0.135165	1.38247	3.36958	2.29e-06	AT5G28773	transposable element gene
AT5G33303	0	0.23125	1.8e+30	0.00167481	AT5G33303	transposable element gene
AT5G34835	0.0223714	0.381358	4.10655	0.00705806	AT5G34835	transposable element gene
AT5G34849	0	0.041777	1.8e+30	0.00167263	AT5G34849	transposable element gene
AT5G35065	0	0.0676123	1.8e+30	0.00352151	AT5G35065	transposable element gene
AT5G35113	0.0157187	0.175843	3.49886	9.45e-06	AT5G35113	transposable element gene
AT5G35205	0.0156206	0.786355	5.66879	5.26e-14	AT5G35205	transposable element gene
AT5G35207	0.0957264	1.66581	4.13629	3.51e-06	AT5G35207	transposable element gene
AT5G35420	0.0975028	1.48896	3.94785	1.05e-05	AT5G35420	transposable element gene
AT5G35480	6.70356	20.4412	1.6236	3.11e-07	AT5G35480	unknown protein; Has 1807 Blast hits to 1807 proteins in 277 species: Archae - 0; Bacteria - 0; Metazoa - 736; Fungi - 347; Plants - 385; Viruses - 0; Other Eukaryotes - 339 (source: NCBI BLink).
AT5G35777	0.568994	1.25085	1.15156	1.03e-06	AT5G35777	transposable element gene
AT5G35926	0.45002	1.06956	1.26409	0.00372595	AT5G35926	Protein with RNI-like/FBD-like domains
AT5G35940	3.96125	13.8813	1.82425	0	AT5G35940	Mannose-binding lectin superfamily protein
AT5G37940	0	0.402514	1.8e+30	3.44e-05	AT5G37940	Zinc-binding dehydrogenase family protein
AT5G37990	1.65493	5.24275	1.67868	8.05e-12	AT5G37990	S-adenosyl-L-methionine-dependent methyltransferases superfamily protein
AT5G38000	0	0.148554	1.8e+30	0.00240533	AT5G38000	Zinc-binding dehydrogenase family protein
AT5G38705	0.00700441	0.783575	6.82079	8.72e-11	AT5G38705	transposable element gene
AT5G39493	0	0.66998	1.8e+30	0.00352151	AT5G39493	Plant self-incompatibility protein S1 family
AT5G40310	0.0623366	0.442764	2.84351	0.00217105	AT5G40310	Exonuclease family protein
AT5G42600	1.26201	3.49744	1.4857	1.98e-12	MRN1	marneral synthase
AT5G46890	3.65507	37.6437	3.37956	0	AT5G46890	Bifunctional inhibitor/lipid-transfer protein/seed storage 2S albumin superfamily protein
AT5G46900	5.69873	20.3509	1.8515	0	AT5G46900	Bifunctional inhibitor/lipid-transfer protein/seed storage 2S albumin superfamily protein
AT5G49080	0.422981	5.54096	3.7266	0	AT5G49080	transposable element gene
AT5G52070	11.8729	28.0247	1.25415	0	AT5G52070	Agenet domain-containing protein
AT5G56870	39.6794	88.8865	1.1787	0	BGAL4	beta-galactosidase 4
AT5G63240	0	0.284246	1.8e+30	0.00629958	AT5G63240	Carbohydrate-binding X8 domain superfamily protein
AT5G63250	0.191998	2.60812	3.77897	1.39e-06	AT5G63250	Carbohydrate-binding X8 domain superfamily protein
AT1G04470	0.0338668	0	-1.8e+30	0.00809826	AT1G04470	Protein of unknown function (DUF810)
AT1G07330	0.0661309	0	-1.8e+30	0.00470059	AT1G07330	unknown protein; BEST Arabidopsis thaliana protein match is: unknown protein (TAIR:AT2G29620.1); Has 597 Blast hits to 536 proteins in 121 species: Archae - 2; Bacteria - 47; Metazoa - 170; Fungi - 43; Plants - 98; Viruses - 0; Other Eukaryotes - 237 (source: NCBI BLink).
AT1G08430	6.82879	2.83622	-1.25254	1.35e-10	ALMT1	aluminum-activated malate transporter 1
AT1G09080	0.809684	0.347043	-1.20712	0.00209696	BIP3	Heat shock protein 70 (Hsp 70) family protein
AT1G23720	101.158	2.08037	-5.5885	0	AT1G23720	Proline-rich extensin-like family protein
AT1G25470	5.69344	2.38235	-1.24192	1.98e-07	AT1G25470	AP2 domain-containing transcription factor family protein
AT1G29110	1.83696	0.675676	-1.42779	0.000396233	AT1G29110	Cysteine proteinases superfamily protein
AT1G31580	3.06216	0.417293	-2.86029	2.55e-08	CXC750	ECS1
AT1G33320	1.01543	0.39668	-1.34091	0.00271429	AT1G33320	Pyridoxal phosphate (PLP)-dependent transferases superfamily protein
AT1G33960	2.00541	0.881534	-1.17068	0.000245008	AIG1	P-loop containing nucleoside triphosphate hydrolases superfamily protein
AT1G38460	0.033747	0	-1.8e+30	0.00470059	AT1G38460	transposable element gene
AT1G49790	1.00022	0.345617	-1.51795	0.00555817	AT1G49790	F-box associated ubiquitination effector family protein
AT1G51920	36.4147	15.4434	-1.2224	0.000751587	AT1G51920	unknown protein; FUNCTIONS IN: molecular_function unknown; INVOLVED IN: biological_process unknown; LOCATED IN: endomembrane system; EXPRESSED IN: stem, stamen; EXPRESSED DURING: 4 anthesis; Has 22 Blast hits to 22 proteins in 5 species: Archae - 0; Bacteria - 0; Metazoa - 0; Fungi - 0; Plants - 22; Viruses - 0; Other Eukaryotes - 0 (source: NCBI BLink).
AT1G52000	41.8896	18.5944	-1.1566	0	AT1G52000	Mannose-binding lectin superfamily protein
AT1G52030	0.852741	0.380096	-1.15062	0.00241343	MBP1.2	myrosinase-binding protein 2
AT1G52618	3.25708	1.31626	-1.292	0.00401681	AT1G52618	unknown protein; Has 6 Blast hits to 6 proteins in 2 species: Archae - 0; Bacteria - 0; Metazoa - 0; Fungi - 0; Plants - 6; Viruses - 0; Other Eukaryotes - 0 (source: NCBI BLink).
AT1G65541	83.2167	0	-1.8e+30	0.00470059	AT1G65541	unknown protein; Has 30201 Blast hits to 17322 proteins in 780 species: Archae - 12; Bacteria - 1396; Metazoa - 17338; Fungi - 3422; Plants - 5037; Viruses - 0; Other Eukaryotes - 2996 (source: NCBI BLink).
AT1G66100	158.674	63.8171	-1.29892	0	AT1G66100	Plant thionin
AT1G66110	0.172366	0	-1.8e+30	0.0029794	AT1G66110	Family of unknown function (DUF577)
AT1G74290	1.63256	0.613891	-1.39595	0.000472632	AT1G74290	alpha/beta-Hydrolases superfamily protein
AT1G75600	0.857274	0.114169	-2.89345	0.00759993	AT1G75600	Histone superfamily protein
AT1G75830	23.5467	5.91756	-1.97733	1.27e-12	LCR67	low-molecular-weight cysteine-rich 67
AT1G77790	0.983609	0.0668907	-3.86308	8.22e-06	AT1G77790	Glycosyl hydrolase superfamily protein
AT2G02340	0.662409	0.209109	-1.64834	0.00765153	AtPP2-B8	phloem protein 2-B8
AT2G04290	0.0778874	0.0216476	-1.83205	0.00743327	AT2G04290	transposable element gene
AT2G04490	0.0982127	0.0174396	-2.47842	0.00182016	AT2G04490	transposable element gene
AT2G04515	0.329481	0	-1.8e+30	0.000802074	AT2G04515	unknown protein; FUNCTIONS IN: molecular_function unknown; INVOLVED IN: biological_process unknown; LOCATED IN: endomembrane system; BEST Arabidopsis thaliana protein match is: unknown protein (TAIR:AT2G04495.1); Has 30201 Blast hits to 17322 proteins in 780 species: Archae - 12; Bacteria - 1396; Metazoa - 17338; Fungi - 3422; Plants - 5037; Viruses - 0; Other Eukaryotes - 2996 (source: NCBI BLin…
AT2G05640	0.390624	0.164535	-1.23226	0.00023299	AT2G05640	transposable element gene
AT2G13550	3.71301	1.63204	-1.17079	1.49e-05	AT2G13550	unknown protein; Has 23 Blast hits to 20 proteins in 10 species: Archae - 0; Bacteria - 0; Metazoa - 10; Fungi - 0; Plants - 4; Viruses - 0; Other Eukaryotes - 9 (source: NCBI BLink).
AT2G14230	0.184741	0.0187453	-3.28577	0.00214344	AT2G14230	transposable element gene
AT2G18600	5.64813	1.01747	-2.45766	2.22e-12	AT2G18600	Ubiquitin-conjugating enzyme family protein
AT2G23330	0.0244959	0	-1.8e+30	0.00809826	AT2G23330	transposable element gene
AT2G25470	0.605354	0.279481	-1.09991	0.00323095	AtRLP21	receptor like protein 21
AT2G26020	12.2261	4.58319	-1.40041	0.00278269	PDF1.2b	plant defensin 1.2b
AT2G29120	0.745182	0.301824	-1.28876	0.000194503	ATGLR2.7	glutamate receptor 2.7
AT2G31690	0.0840086	0	-1.8e+30	0.00809826	AT2G31690	alpha/beta-Hydrolases superfamily protein
AT2G33100	0.0966098	0.0121094	-2.98092	0.00581149	ATCSLD1	cellulose synthase-like D1
AT2G36490	22.102	2.89279	-2.91852	0	DML1	demeter-like 1
AT2G38430	0.893172	0.387689	-1.18891	0.00870708	AT2G38430	unknown protein; BEST Arabidopsis thaliana protein match is: unknown protein (TAIR:AT3G54310.1); Has 35333 Blast hits to 34131 proteins in 2444 species: Archae - 798; Bacteria - 22429; Metazoa - 974; Fungi - 991; Plants - 531; Viruses - 0; Other Eukaryotes - 9610 (source: NCBI BLink).
AT2G38995	1.62204	0.735106	-1.12665	0.000551653	AT2G38995	O-acyltransferase (WSD1-like) family protein
AT3G03760	0.184601	0	-1.8e+30	0.00210732	LBD20	LOB domain-containing protein 20
AT3G14300	0.0388788	0	-1.8e+30	0.00809826	ATPMEPCRC	pectinesterase family protein
AT3G23725	0.395673	0.159159	-1.29871	0.000511707	AT3G23725	transposable element gene
AT3G25570	5.26591	2.55434	-1.02861	4.03e-05	AT3G25570	Adenosylmethionine decarboxylase family protein
AT3G26130	0.386018	0.128522	-1.57153	0.00638309	AT3G26130	Cellulase (glycosyl hydrolase family 5) protein
AT3G26295	0.148324	0	-1.8e+30	0.00109514	CYP71B33	putative cytochrome P450.
AT3G43190	5.24079	2.1868	-1.24584	1.21e-13	SUS4	sucrose synthase 4
AT3G44765	2.05338	0.837273	-1.27911	0.00133745	AT3G44765	other RNA
AT3G44770	2.40329	0.999413	-1.25073	0.000123801	AT3G44770	Protein of unknown function (DUF626)
AT3G44970	1.33211	0.28687	-2.20012	6.14e-07	AT3G44970	Cytochrome P450 superfamily protein
AT3G46614	2.42144	0.607021	-1.98092	0.000162451	AT3G46614	Unknown gene
AT3G58070	1.33778	0.623568	-1.0861	0.00981264	GIS	C2H2 and C2HC zinc fingers superfamily protein
AT3G60520	10.9362	4.92676	-1.13527	1.05e-06	AT3G60520	unknown protein; BEST Arabidopsis thaliana protein match is: unknown protein (TAIR:AT1G02070.1); Has 107 Blast hits to 107 proteins in 14 species: Archae - 0; Bacteria - 0; Metazoa - 0; Fungi - 0; Plants - 107; Viruses - 0; Other Eukaryotes - 0 (source: NCBI BLink).
AT3G61028	0.993221	0.360849	-1.4456	0.00655186	AT3G61028	Putative endonuclease or glycosyl hydrolase
AT4G00390	0.291166	0.0653081	-2.14138	0.00811544	AT4G00390	DNA-binding storekeeper protein-related transcriptional regulator
AT4G05360	0.0524406	0	-1.8e+30	0.00809826	AT4G05360	Zinc knuckle (CCHC-type) family protein
AT4G08555	38.6793	15.8652	-1.27057	4.25e-09	AT4G08555	unknown protein; FUNCTIONS IN: molecular_function unknown; INVOLVED IN: biological_process unknown; LOCATED IN: cellular_component unknown; EXPRESSED IN: cultured cell; Has 4 Blast hits to 4 proteins in 2 species: Archae - 0; Bacteria - 0; Metazoa - 0; Fungi - 0; Plants - 4; Viruses - 0; Other Eukaryotes - 0 (source: NCBI BLink).
AT4G11040	0.171496	0	-1.8e+30	0.00539599	AT4G11040	Protein phosphatase 2C family protein
AT4G12490	92.9462	35.6278	-1.36827	0	AT4G12490	Bifunctional inhibitor/lipid-transfer protein/seed storage 2S albumin superfamily protein
AT4G12500	21.6073	9.91714	-1.10839	5.34e-11	AT4G12500	Bifunctional inhibitor/lipid-transfer protein/seed storage 2S albumin superfamily protein
AT4G14905	0.102176	0	-1.8e+30	0.00539599	AT4G14905	Galactose oxidase/kelch repeat superfamily protein
AT4G15440	32.3336	11.4829	-1.47842	0	HPL1	hydroperoxide lyase 1
AT4G19430	2.33345	1.03897	-1.15219	0.0058475	AT4G19430	unknown protein; FUNCTIONS IN: molecular_function unknown; INVOLVED IN: biological_process unknown; LOCATED IN: chloroplast; EXPRESSED IN: 17 plant structures; EXPRESSED DURING: 13 growth stages; Has 30201 Blast hits to 17322 proteins in 780 species: Archae - 12; Bacteria - 1396; Metazoa - 17338; Fungi - 3422; Plants - 5037; Viruses - 0; Other Eukaryotes - 2996 (source: NCBI BLink).
AT4G22460	8.2286	3.67644	-1.14721	0.00203492	AT4G22460	Bifunctional inhibitor/lipid-transfer protein/seed storage 2S albumin superfamily protein
AT4G27150	0.197944	0	-1.8e+30	0.00809826	SESA2	seed storage albumin 2
AT4G28520	3.21668	1.22528	-1.37733	5.56e-08	CRU3	cruciferin 3
AT4G30110	14.3608	3.2347	-2.1353	0	HMA2	heavy metal atpase 2
AT4G33720	2.72768	1.06558	-1.34091	0.000546558	AT4G33720	CAP (Cysteine-rich secretory proteins, Antigen 5, and Pathogenesis-related 1 protein) superfamily protein
AT4G36700	0.791294	0.375958	-1.05851	0.00781642	AT4G36700	RmlC-like cupins superfamily protein
AT4G37980	107.084	52.7901	-1.00527	0	CAD7	elicitor-activated gene 3-1
AT4G39366	173.612	56.9136	-1.59389	0.00318133	AT4G39366	snoRNA
AT5G07570	0.260017	0.0389569	-2.72353	8.95e-07	AT5G07570	glycine/proline-rich protein
AT5G12960	1.64431	0.198593	-3.03447	2.22e-16	AT5G12960	Putative glycosyl hydrolase of unknown function (DUF1680)
AT5G13380	0.0861406	0	-1.8e+30	0.00210732	AT5G13380	Auxin-responsive GH3 family protein
AT5G15940	0.966636	0.408397	-1.22787	0.00576068	AT5G15940	NAD(P)-binding Rossmann-fold superfamily protein
AT5G28463	3.36193	0.305272	-3.446	1.62e-14	AT5G28463	unknown protein; Has 30201 Blast hits to 17322 proteins in 780 species: Archae - 12; Bacteria - 1396; Metazoa - 17338; Fungi - 3422; Plants - 5037; Viruses - 0; Other Eukaryotes - 2996 (source: NCBI BLink).
AT5G28510	0.689098	0.186881	-1.86746	0.00019923	BGLU24	beta glucosidase 24
AT5G34828	4.21194	0.944732	-2.14138	0.00811544	AT5G34828	Plant thionin family protein
AT5G37640	0.160285	0	-1.8e+30	0.00470059	UBQ9	ubiquitin 9
AT5G37760	2.66958	1.24434	-1.0861	0.00981264	AT5G37760	Chaperone DnaJ-domain superfamily protein
AT5G38020	1.01541	0.360611	-1.47842	0.00056609	AT5G38020	S-adenosyl-L-methionine-dependent methyltransferases superfamily protein
AT5G38192	0.0966032	0.00623774	-3.93785	0.000183043	AT5G38192	transposable element gene
AT5G39110	1.28093	0.361251	-1.81099	0.00202591	AT5G39110	RmlC-like cupins superfamily protein
AT5G44575	6.79956	2.85595	-1.23634	0.000643067	AT5G44575	unknown protein; FUNCTIONS IN: molecular_function unknown; INVOLVED IN: biological_process unknown; LOCATED IN: endomembrane system; Has 7 Blast hits to 7 proteins in 2 species: Archae - 0; Bacteria - 0; Metazoa - 0; Fungi - 0; Plants - 7; Viruses - 0; Other Eukaryotes - 0 (source: NCBI BLink).
AT5G44990	1.72039	0.797184	-1.09462	0.00350178	AT5G44990	Glutathione S-transferase family protein
AT5G48100	0.3015	0.0903439	-1.72353	0.0035139	TT10	Laccase/Diphenol oxidase family protein
AT5G50800	1.23682	0.552024	-1.14871	0.00441066	SWEET13	Nodulin MtN3 family protein
AT5G53710	0.369407	0	-1.8e+30	0.00470059	AT5G53710	unknown protein; FUNCTIONS IN: molecular_function unknown; INVOLVED IN: biological_process unknown; LOCATED IN: endomembrane system; EXPRESSED IN: 8 plant structures; EXPRESSED DURING: 4 anthesis, C globular stage, petal differentiation and expansion stage; Has 30201 Blast hits to 17322 proteins in 780 species: Archae - 12; Bacteria - 1396; Metazoa - 17338; Fungi - 3422; Plants - 5037; Viruses - …
AT5G54190	6.08876	2.67026	-1.17404	2.04e-08	PORA	protochlorophyllide oxidoreductase A
AT5G56920	0.978468	0.152558	-2.66604	4.26e-05	AT5G56920	Cystatin/monellin superfamily protein
AT5G57510	4.63351	1.18479	-1.95235	0.000207689	AT5G57510	unknown protein; Has 27 Blast hits to 27 proteins in 9 species: Archae - 0; Bacteria - 0; Metazoa - 0; Fungi - 0; Plants - 27; Viruses - 0; Other Eukaryotes - 0 (source: NCBI BLink).
AT5G63750	0.223269	0.0237875	-3.21538	0.00272189	ATARI13	RING/U-box superfamily protein
