# Supplementary material for: SUVR2 is involved in transcriptional gene silencing by associating with SNF2-related chromatin-remodeling proteins in Arabidopsis
Source: Cell Res. 2014 Nov 25;24(12):1445–65. doi: 10.1038/cr.2014.156 (PMC4260354; doi:10.1038/cr.2014.156)
Supplement: Supplementary information, Table S5 — Differentially expressed TEs between ros1 and ros1suvr2 identified by RNA-seq. [file cr2014156x17.xlsx]

## Sheet: Sheet1
Table S5. Differentially expressed TEs between ros1 and ros1suvr2 identified by RNA-seq.
TE	Locus	ros1	ros1suvr2	log2(fold_change)	p_value
AT1TE04700	Chr1:1441514-1441645	6.3349	55.7501	3.13758	0.0057914
AT1TE35020	Chr1:10840016-10840915	0.1285	0.965005	2.90876	9e-05
AT1TE42490	Chr1:13028439-13028711	0	1.38373	1.8e+30	0.00996687
AT1TE51775	Chr1:15725601-15727426	0.0991599	0.685195	2.78869	1.5e-06
AT1TE55920	Chr1:16885822-16887029	0.0712288	0.731322	3.35997	3.47e-05
AT1TE72615	Chr1:21991448-21992506	0.0209145	0.515361	4.62301	0.00276629
AT2TE06390	Chr2:1388831-1393901	0	0.0215327	1.8e+30	0.00996687
AT2TE06885	Chr2:1485440-1490713	0.0775095	0.26458	1.77126	9.91e-05
AT2TE09565	Chr2:2091083-2092826	0.464194	0.980431	1.07869	0.00636531
AT2TE09570	Chr2:2092826-2096399	0.228768	0.664079	1.53747	0.00760957
AT2TE10555	Chr2:2290148-2291556	0	0.156657	1.8e+30	0.00148364
AT2TE11920	Chr2:2678104-2681641	0	0.0565864	1.8e+30	0.00148364
AT2TE22180	Chr2:5470723-5471062	0	0.770143	1.8e+30	0.00996687
AT2TE23245	Chr2:5737912-5739437	0.0270403	0.396612	3.87455	0.000516583
AT2TE25440	Chr2:6240938-6241896	1.6819	4.33622	1.36635	2e-05
AT2TE26660	Chr2:6520284-6520607	3.25114	11.4446	1.81565	6.26e-05
AT2TE26680	Chr2:6524255-6533075	0.0352366	0.114311	1.69782	0.000792206
AT2TE28020	Chr2:6881260-6884610	0.051091	0.452956	3.14823	3.36e-08
AT2TE34500	Chr2:8296254-8297658	0	0.104786	1.8e+30	0.00539001
AT2TE45520	Chr2:10623572-10623924	3.48487	14.2415	2.03092	6.67e-07
AT2TE56340	Chr2:12876124-12877655	0	0.142135	1.8e+30	0.00148364
AT3TE16315	Chr3:3874629-3874777	17.582	59.5998	1.76121	0.0042113
AT3TE35790	Chr3:8530888-8531137	4.62258	18.8036	2.02424	6.88e-05
AT3TE35825	Chr3:8537354-8543559	0.330333	2.09869	2.6675	0
AT3TE43995	Chr3:10575801-10576794	0	0.265631	1.8e+30	0.00103023
AT3TE47360	Chr3:11369854-11370572	0.31277	1.91657	2.61536	7.72e-06
AT3TE51370	Chr3:12434645-12437257	0.0370834	0.156649	2.07869	0.00716463
AT3TE53170	Chr3:12960373-12968466	0	0.0132814	1.8e+30	0.00996687
AT3TE53200	Chr3:12980194-12981142	0.216065	0.816929	1.91875	0.00162862
AT3TE58655	Chr3:14272907-14285452	0	0.00849011	1.8e+30	0.00996687
AT3TE60160	Chr3:14705734-14707893	0	0.0643162	1.8e+30	0.00700061
AT3TE88180	Chr3:21654093-21654224	0	26.0167	1.8e+30	0.00322337
AT4TE09845	Chr4:2076981-2077353	1.38022	5.73069	2.05381	0.000115947
AT4TE10040	Chr4:2117776-2117972	0	4.83487	1.8e+30	0.00539001
AT4TE10320	Chr4:2188978-2194314	0.0313192	0.11025	1.81565	0.00306413
AT4TE10630	Chr4:2292775-2293506	0	0.19886	1.8e+30	0.00996687
AT4TE13450	Chr4:2867756-2875954	0.0245742	0.0996129	2.01919	0.000353607
AT4TE19530	Chr4:4645309-4648816	0.0540694	0.234746	2.11822	0.000261527
AT4TE19655	Chr4:4670476-4676290	0.0254672	0.0933847	1.87455	0.00400232
AT4TE22170	Chr4:5323989-5324201	13.0598	53.3286	2.02978	2.2e-06
AT4TE23765	Chr4:5669702-5671168	0	0.232487	1.8e+30	0.000270621
AT4TE26740	Chr4:6290634-6290788	5.02644	31.456	2.64573	0.0055502
AT4TE34430	Chr4:7843867-7844589	1.72419	5.86716	1.76674	4.02e-07
AT4TE34655	Chr4:7886095-7887103	0.0888614	0.417079	2.23069	0.00867364
AT4TE83950	Chr4:17394129-17395120	0	0.159784	1.8e+30	0.00539001
AT5TE04520	Chr5:1243754-1243923	35.3475	89.866	1.34617	0.0015192
AT5TE34980	Chr5:9641504-9643917	0.339564	1.22379	1.8496	4.59e-07
AT5TE39265	Chr5:10801701-10801897	0	4.83487	1.8e+30	0.00539001
AT5TE39275	Chr5:10802071-10802878	0.14811	0.625649	2.07869	0.00716463
AT5TE47750	Chr5:13467424-13471354	0.0191724	0.112484	2.55262	0.00228636
AT5TE49540	Chr5:13901481-13902288	0.207354	0.729924	1.81565	0.00707705
AT5TE55600	Chr5:15372819-15373029	0	5.06594	1.8e+30	0.00216859
AT5TE56030	Chr5:15490819-15498653	0.00468119	0.0439432	3.23069	0.00438456
AT5TE57070	Chr5:15809079-15809837	0.354667	1.2485	1.81565	0.00152586
AT5TE61785	Chr5:17105948-17107138	0.0362285	0.297573	3.03805	0.00773052
AT5TE71590	Chr5:19891195-19891846	0.799251	4.73609	2.56697	9.41e-09
AT5TE71595	Chr5:19891862-19892519	0.0788663	1.1105	3.81565	0.000638019
AT5TE76210	Chr5:21162771-21163127	0.819682	2.88544	1.81565	0.00707705
AT5TE77565	Chr5:21530078-21532125	0	0.0568542	1.8e+30	0.00996687
AT2TE42485	Chr2:9927684-9932560	0.0267578	0	-1.79769e+30	0.00550428
AT2TE71745	Chr2:16023966-16024532	0.296095	0	-1.79769e+30	0.00929055
AT3TE15620	Chr3:3715914-3715975	1442.16	0	-1.79769e+30	0.00550428
AT3TE66100	Chr3:16315977-16316358	2.52104	0.709963	-1.8282	0.00650661
AT5TE15930	Chr5:4403117-4404371	0.11907	0	-1.79769e+30	0.00550428
