# Supplementary material for: SUVR2 is involved in transcriptional gene silencing by associating with SNF2-related chromatin-remodeling proteins in Arabidopsis
Source: Cell Res. 2014 Nov 25;24(12):1445–65. doi: 10.1038/cr.2014.156 (PMC4260354; doi:10.1038/cr.2014.156)
Supplement: Supplementary information, Table S6 — Differentially expressed TEs between ros1 and ros1nrpe1 identified by RNA-seq. [file cr2014156x18.xlsx]

## Sheet: Sheet1
Table S6. Differentially expressed TEs between ros1 and ros1nrpe1 identified by RNA-seq.
TE	Locus	C24	ros1	ros1nrpe1	log2(fold_change)	p_value
AT1TE30380	Chr1:9422395-9422477	276.734	133.501	737.275	2.47985	0.00290218
AT1TE31740	Chr1:9862556-9862652	0	48.4874	244.605	2.34926	0.00827699
AT1TE35020	Chr1:10840016-10840915	0.319642	0.1285	0.764248	2.58676	0.00178004
AT1TE45175	Chr1:13786684-13795195	0	0.00429968	0.0981786	4.5276	4.37e-05
AT1TE45355	Chr1:13828484-13832149	0.00534818	0.0206404	0.191808	3.23062	0.000145007
AT1TE45560	Chr1:13883072-13890962	0	0.00929417	0.224561	4.60913	1.08e-08
AT1TE48835	Chr1:14897775-14908757	0	0.00662783	0.0492732	2.90869	0.000755988
AT1TE51040	Chr1:15455487-15486506	0.000600664	0	0.0116944	1.8e+30	0.0015066
AT1TE52795	Chr1:16012584-16019699	0.0026783	0.00258411	0.0795886	4.95932	0.00119605
AT1TE55920	Chr1:16885822-16887029	0.110737	0.0712288	0.832128	3.56077	2.15e-05
AT2TE00010	Chr2:10523-13069	0	0	0.186273	1.8e+30	0.000883795
AT2TE00115	Chr2:64005-68112	0	0	0.116631	1.8e+30	0.000934579
AT2TE06390	Chr2:1388831-1393901	0.0684705	0	0.343011	1.8e+30	1.78e-06
AT2TE07145	Chr2:1547660-1552033	0.43955	0.445511	3.70787	3.07155	0
AT2TE07550	Chr2:1629643-1637481	0.00727392	0.00701811	0.0695663	3.32373	0.000491484
AT2TE18240	Chr2:4336397-4337750	0.0161108	0.0466327	0.313664	2.7643	0.00468017
AT2TE18980	Chr2:4558525-4566131	0.00500127	0	0.0204991	1.8e+30	0.0091833
AT2TE21345	Chr2:5220789-5227189	0.00298737	0.00576463	0.0765285	3.74519	0.000937678
AT2TE22170	Chr2:5468372-5469707	0.0163673	0	0.167714	1.8e+30	0.00622143
AT2TE22175	Chr2:5469707-5470723	0.113991	0.0219964	0.700835	5.00823	0.00105942
AT2TE22180	Chr2:5470723-5471062	0	0	1.53353	1.8e+30	0.00519413
AT2TE22185	Chr2:5471062-5479129	0.00235402	0.00454248	0.0699524	3.95932	0.000525502
AT2TE23510	Chr2:5780102-5786739	0.00287731	0.00832837	0.141521	4.10134	9.6e-06
AT2TE23670	Chr2:5808800-5814890	0.00314471	0.00303412	0.161118	5.74519	0.000148142
AT2TE28020	Chr2:6881260-6884610	0.0294185	0.051091	0.253217	2.32373	0.00122238
AT2TE45520	Chr2:10623572-10623924	37.1153	3.48487	11.7413	1.76692	0.001006
AT3TE43995	Chr3:10575801-10576794	1.03237	0	0.721268	1.8e+30	0.000377027
AT3TE47220	Chr3:11324467-11327495	0.0065546	0	0.0873139	1.8e+30	0.00369978
AT3TE47230	Chr3:11328627-11335552	0.00275401	0.00265716	0.110059	5.38674	0.000398518
AT3TE47360	Chr3:11369854-11370572	0.252132	0.31277	10.5558	5.09128	1.55e-15
AT3TE50775	Chr3:12256494-12259605	0	0	0.169642	1.8e+30	0.000606497
AT3TE51505	Chr3:12478084-12486325	0.00460612	0	0.106197	1.8e+30	7.7e-05
AT3TE51930	Chr3:12613307-12620939	0.00498376	0	0.135331	1.8e+30	3.58e-05
AT3TE53170	Chr3:12960373-12968466	0.00938506	0	0.0432756	1.8e+30	0.00173346
AT3TE54865	Chr3:13476640-13480691	0	0	0.098607	1.8e+30	0.00131339
AT3TE58730	Chr3:14297867-14299603	0.0120828	0	0.136193	1.8e+30	0.00543224
AT3TE66175	Chr3:16333758-16342025	0.00229563	0.0022149	0.051751	4.56077	0.00307883
AT4TE09845	Chr4:2076981-2077353	1.1004	1.38022	23.4536	4.10134	5.92e-12
AT4TE10320	Chr4:2188978-2194314	0.0793485	0.0313192	0.269794	3.12124	5.8e-06
AT4TE13450	Chr4:2867756-2875954	0.0231545	0.0245742	0.593156	4.60769	5.62e-14
AT4TE15030	Chr4:3266372-3288504	0.00349304	0	0.465308	1.8e+30	7.71e-12
AT4TE19530	Chr4:4645309-4648816	0.0448321	0.0540694	0.476619	3.15445	2.33e-06
AT4TE20125	Chr4:4836765-4838847	0	0	0.111099	1.8e+30	0.00519413
AT4TE22170	Chr4:5323989-5324201	59.016	13.0598	71.5694	2.46871	4.04e-06
AT4TE27915	Chr4:6529314-6537160	0.0024221	0.00467384	0.15636	5.07862	3.46e-06
AT4TE44990	Chr4:9908995-9914045	0	0	0.0978484	1.8e+30	0.000686274
AT4TE49990	Chr4:10899527-10904738	0	0	0.0568212	1.8e+30	0.00269654
AT5TE29705	Chr5:8217121-8217288	57.4566	11.0872	44.4837	2.01887	0.0058204
AT5TE33235	Chr5:9181649-9189417	0	0	0.02006	1.8e+30	0.0091833
AT5TE34040	Chr5:9381672-9385978	0	0	0.106348	1.8e+30	0.000883795
AT5TE34980	Chr5:9641504-9643917	0.36032	0.339564	0.953097	1.50343	0.0021921
AT5TE36040	Chr5:9890100-9898036	0.00718172	0.00230972	0.10548	5.5276	0.000272127
AT5TE39170	Chr5:10764242-10772503	0	0	0.0517895	1.8e+30	0.00100612
AT5TE39275	Chr5:10802071-10802878	0.521928	0.14811	1.47861	3.334	2.92e-05
AT5TE44540	Chr5:12569604-12570941	0.0163384	0	0.167418	1.8e+30	0.00622143
AT5TE46215	Chr5:12996437-13012738	0	0.00110944	0.0200306	4.1888	0.00792955
AT5TE46515	Chr5:13069103-13077139	0	0	0.0266387	1.8e+30	0.00519413
AT5TE47205	Chr5:13328542-13331829	0	0	0.0615219	1.8e+30	0.00622143
AT5TE47395	Chr5:13371832-13379652	0.00243037	0.0117245	0.112067	3.27126	4.33e-05
AT5TE47750	Chr5:13467424-13471354	0.0397423	0.0191724	0.895922	5.56077	1.39e-12
AT5TE47755	Chr5:13471680-13472449	0.032767	0.0948439	1.64523	4.13108	8.1e-06
AT5TE49725	Chr5:13948930-13953996	0.544408	0.543628	1.19762	1.15398	0.000553644
AT5TE56030	Chr5:15490819-15498653	0.00727773	0.00468119	0.522021	6.81558	1.49e-10
AT5TE71590	Chr5:19891195-19891846	5.75726	0.799251	7.3849	3.22235	4.13e-09
AT5TE71595	Chr5:19891862-19892519	0.94002	0.0788663	1.42391	4.1888	0.00017809
AT1TE04710	Chr1:1441740-1442976	1.59644	1.64414	0.441132	-1.88356	0.00063992
AT2TE24525	Chr2:6027026-6031164	0	0.104412	0.00964262	-3.42223	0.00199941
AT5TE46595	Chr5:13095126-13095300	8.76617	45.4612	10.1055	-2.155	0.00248467
AT5TE46605	Chr5:13095786-13096476	2.47615	5.99105	2.06887	-1.51947	0.000670199
AT5TE46610	Chr5:13096917-13097930	1.07549	2.60521	0.797225	-1.69384	0.000789924
