# Supplementary material for: SUVR2 is involved in transcriptional gene silencing by associating with SNF2-related chromatin-remodeling proteins in Arabidopsis
Source: Cell Res. 2014 Nov 25;24(12):1445–65. doi: 10.1038/cr.2014.156 (PMC4260354; doi:10.1038/cr.2014.156)
Supplement: Supplementary information, Table S7 — Full lists of co-purified proteins identified by mass spectrometric analyses. [file cr2014156x19.xls]

## Sheet: Sheet1
Table S7. Full lists of co-purified proteins identified by mass spectrometric analyses.
Sample ID	Accession number	Protein description	Mascot score	MW	Matched queries	Matched peptides
SUVR2-Flag purification	IPI00538838	SUVR2 Histone-lysine N-methyltransferase SUVR2	18282	79312	360	46
	IPI00522228	SUM1 Ubiquitin-like protein SMT3	3958	10969	67	8
	IPI00541423	SUM2 SUM2 (SMALL UBIQUITIN-LIKE MODIFIER 2)	2240	11647	46	7
	IPI00517561	TUB9 Tubulin beta-9 chain	1711	49626	31	11
	IPI00522023	EIF4A-2 Eukaryotic initiation factor 4A-2	1094	46733	24	13
	IPI00526247	BIP Luminal-binding protein 2	1021	73516	21	14
	IPI00538017	ACT11 Actin-11	1000	41648	29	18
	IPI00528806	SUVR1 SUVR1 (Arabidopsis homolog of SU(VAR)3-9 1)	814	82699	17	10
	IPI00520453	CHR19 ETL1; ATP binding / DNA binding / helicase/ nucleic acid binding	804	86223	16	11
	IPI00521845	mtHSC70-2 MtHSC70-2 (HEAT SHOCK PROTEIN 70)	589	72946	13	12
	IPI00528095	AT1G62020 Coatomer subunit alpha-1	550	136480	12	11
	IPI00545353	AT5G38410 Ribulose bisphosphate carboxylase small chain 3B, chloroplastic	431	20271	11	9
	IPI00538666	RPT2A RPT2A (regulatory particle triple-A 2A)	427	49339	7	7
	IPI00542675	ATGRP7 Isoform 1 of Glycine-rich RNA-binding protein 7	390	16880	6	6
	IPI00540940	UBP12 Isoform 2 of Ubiquitin carboxyl-terminal hydrolase 12	330	130397	8	7
	IPI00530001	GRF5 14-3-3-like protein GF14 upsilon	315	30163	8	6
	IPI00543291	AT3G20010 CHR27 SNF2 domain-containing protein	285	115403	8	5
	IPI00538115	GRF3 14-3-3-like protein GF14 psi	257	28588	8	6
	IPI00536776	RPN12A 26S proteasome regulatory subunit	255	30687	3	3
	IPI00549013	PORB Protochlorophyllide reductase B, chloroplastic	247	43332	5	4
	IPI00536486	AT3G08780 Putative uncharacterized protein F17O14.25	228	41833	2	2
	IPI00518769	GRF4 14-3-3-like protein GF14 phi	224	30175	7	5
	IPI00545323	ADK1 Adenosine kinase 1	219	37812	5	5
	IPI00521273	AT5G13780 GCN5-related N-acetyltransferase	218	21701	5	5
	IPI00521186	AT5G38430 Ribulose bisphosphate carboxylase small chain 1B, chloroplastic	214	20273	8	7
	IPI00524493	GRF10 Isoform 2 of 14-3-3-like protein GF14 epsilon	202	28882	5	4
	IPI00524446	- Alpha-adaptin C homolog	193	114856	3	3
	IPI00541557	KAS I 3-oxoacyl-[acyl-carrier-protein] synthase I, chloroplastic	192	50381	3	3
	IPI00517027	GRF6 14-3-3-like protein GF14 lambda	191	27958	6	4
	IPI00518152	PKT2 Isoform 1 of 3-ketoacyl-CoA thiolase 5, peroxisomal	185	47925	3	3
	IPI00519014	RPN5A Similar to 26S proteasome regulatory subunit	184	50805	3	3
	IPI00540205	SKP1 SKP1-like protein 1A	180	17846	4	3
	IPI00545108	AT4G17560 50S ribosomal protein L19-1, chloroplastic	169	25503	2	2
	IPI00539263	AT5G06290 2-cys peroxiredoxin	167	29761	3	3
	IPI00548124	AT2G18110 Elongation factor 1-delta 2	166	25251	5	5
	IPI00520920	ASAR1 GTP-binding protein SAR1A	166	22016	2	2
	IPI00523172	EMB1138 Isoform 2 of DEAD-box ATP-dependent RNA helicase 3	155	80951	3	3
	IPI00546097	ATB~ BETA Serine/threonine protein phosphatase 2A 57 kDa regulatory subunit B~ beta isoform	152	57436	2	2
	IPI00543772	FLR1 At3g12148/T23B7.11	151	35815	3	3
	IPI00528492	PIP3 Aquaporin PIP2-7	147	29723	1	1
	IPI00547025	RPS2 30S ribosomal protein S2, chloroplastic	143	26887	2	2
	IPI00529692	APX4 Putative L-ascorbate peroxidase 4, chloroplastic	141	37911	2	2
	IPI00520061	HAT-like transposase	141	78750	2	2
	IPI00534845	ATPE ATP synthase epsilon chain	137	14464	1	1
	IPI00538864	RPS6 40S ribosomal protein S6-1	130	28350	3	3
	IPI00548815	AT5G51110 Similar to dehydratase family	126	23882	2	2
	IPI00527838	EIF2 Eukaryotic translation initiation factor 3 subunit F	125	31842	1	1
	IPI00533566	HSP60 Chaperonin CPN60, mitochondrial	125	61242	2	2
	IPI00520007	FUM1 Fumarate hydratase 1, mitochondrial	125	52966	2	2
	IPI00516448	AT4G11380 Beta-adaptin	121	99309	4	4
	IPI00527080	AT3G04920 40S ribosomal protein S24-1	120	15363	2	2
	IPI00519790	ATJ2 Chaperone protein dnaJ 2	120	46409	3	3
	IPI00522060	F13O11.18 protein	118	58062	2	2
	IPI00541302	AT4G32580 Thioredoxin family protein	116	17340	1	1
	IPI00518170	AT1G30630 Coatomer subunit epsilon-1	115	32581	2	2
	IPI00548609	RPL27 50S ribosomal protein L27, chloroplastic	115	21724	3	2
	IPI00525874	AT3G02080 40S ribosomal protein S19-1	113	15818	4	4
	IPI00518845	AT5G58330 Malate dehydrogenase (NADP)	113	48286	2	2
	IPI00534480	CARB CARB (CARBAMOYL PHOSPHATE SYNTHETASE B)	112	129874	1	1
	IPI00521645	AT3G15680 Zinc finger (Ran-binding) family protein	110	17552	1	1
	IPI00539619	AT3g25530/MWL2_15	108	26319	2	2
	IPI00545756	AT3G57560 Aspartate/glutamate/uridylate kinase family protein	107	36572	1	1
	IPI00523546	AT5G11200;AT5G11170 DEAD-box ATP-dependent RNA helicase 56	104	48307	2	2
	IPI00536753	PUR ALPHA-1 Isoform 2 of Transcription factor Pur-alpha 1	104	32082	1	1
	IPI00544143	AT1G43190 Polypyrimidine tract-binding protein homolog 3	104	48203	2	2
	IPI00539867	AT1G60780 Clathrin adaptor complexes medium subunit family protein	103	49001	1	1
	IPI00535973	AT2G05920 Subtilase family protein	102	79965	2	2
	IPI00517716	ATB~ ALPHA Serine/threonine protein phosphatase 2A 57 kDa regulatory subunit B~ alpha isoform	100	57499	2	2
	IPI00532735	AT5G26360 Chaperonin	100	60301	2	2
	IPI00531379	RPOB DNA-directed RNA polymerase subunit beta	98	120973	3	2
	IPI00533542	AT1G50410 CHR28 SNF2 domain-containing protein	98	108043	4	3
SUVR1-Flag purification	IPI00527125	ATRSP41 ATRSP41; RNA binding / nucleic acid binding / nucleotide binding	8412	41344	237	47
	IPI00536803	NIT1 Nitrilase 1	5891	38128	181	45
	IPI00520315	RSP35 Arginine/serine-rich-splicing factor RSP40	5730	40295	158	26
	IPI00536454	PSAT Phosphoserine aminotransferase, chloroplastic	5482	47329	136	26
	IPI00528806	SUVR1 Histone-lysine N-methyltransferase SUVR1	5199	82699	111	34
	IPI00520882	AT3G08590 Probable 2,3-bisphosphoglycerate-independent phosphoglycerate mutase 2	3903	60726	95	33
	IPI00548138	AT2G17630 phosphoserine aminotransferase, putative	3724	46604	102	23
	IPI00525001	TUB2;TUB3 Tubulin beta-2/beta-3 chain	2971	50701	82	20
	IPI00846342	AT1G19480 HhH-GPD base excision DNA repair family protein	2727	41340	67	29
	IPI00545413	TUB7 Tubulin beta-7 chain	2634	50714	68	19
	IPI00524611	ACT7 Actin-7	2619	41709	69	18
	IPI00542809	NIT3 Nitrilase 3	2566	37998	59	16
	IPI00539093	TUB8 Tubulin beta-8 chain	2534	50574	67	19
	IPI00524040	ACT8 Actin-8	2534	41836	64	18
	IPI00517561	TUB9 Tubulin beta-9 chain	2251	49626	62	16
	IPI00537303	GAPA Glyceraldehyde-3-phosphate dehydrogenase A, chloroplastic	2217	42463	55	17
	IPI00545934	TUB6 Tubulin beta-6 chain	1928	50553	60	17
	IPI00538017	ACT11 Actin-11	1845	41648	51	17
	IPI00891178	GAPA-2 Glyceraldehyde 3-phosphate dehydrogenase A subunit 2	1830	37644	44	15
	IPI00535704	ACT12 Actin-12	1768	41768	49	16
	IPI00535813	ACT1;ACT3 Actin-1	1622	41771	48	18
	IPI00543293	HSC70-1 Heat shock cognate 70 kDa protein 1	1593	71313	47	27
	IPI00542361	mtHsc70-1 mtHsc70-1 (mitochondrial heat shock protein 70-1); ATP binding	1539	73030	41	28
	IPI00516743	TUB5 Tubulin beta-5 chain	1517	50310	53	15
	IPI00530767	EIF4A1 Eukaryotic initiation factor 4A-1	1489	46675	35	18
	IPI00541680	GAPB Glyceraldehyde-3-phosphate dehydrogenase B, chloroplastic	1454	47630	36	16
	IPI00523903	AT5G02490 Heat shock cognate 70 kDa protein 2	1438	71342	39	24
	IPI00522023	EIF4A-2 Eukaryotic initiation factor 4A-2	1424	46733	32	16
	IPI00547933	TUA4;TUA2 Tubulin alpha-2/alpha-4 chain	1342	49509	33	14
	IPI00520226	TUA6 Tubulin alpha-6 chain	1288	49506	29	14
	IPI00535114	RBCL Ribulose bisphosphate carboxylase large chain	1252	52922	46	19
	IPI00543340	AT3G09440 Heat shock cognate 70 kDa protein 3	1241	71103	38	22
	IPI00992065	SUVR2 SET-domain containing protein lysine methyltransferase family protein	1232	77179	25	11
	IPI00518163	RCA Isoform Short of Ribulose bisphosphate carboxylase/oxygenase activase, chloroplastic	1096	49069	26	11
	IPI00522684	BIP1 Luminal-binding protein 1	1030	73584	31	23
	IPI00526247	BIP2 Luminal-binding protein 2	1006	73516	31	23
	IPI00517335	LOS1 Elongation factor EF-2	958	94185	23	17
	IPI00544292	CPN60B RuBisCO large subunit-binding protein subunit beta, chloroplastic	949	63770	21	16
	IPI00540632	ATPA ATP synthase subunit alpha, chloroplastic	939	55294	26	12
	IPI00527972	MAT3 S-adenosylmethionine synthase 3	938	42471	26	11
	IPI00534241	IMPA-2 IMPA-2 (IMPORTIN ALPHA ISOFORM 2); binding / protein transporter	912	58870	21	14
	IPI00517960	NIT2 Nitrilase 2	909	37130	37	13
	IPI00529143	TUA3;TUA5 Tubulin alpha-3/alpha-5 chain	901	49622	22	10
	IPI00521845	MTHSC70-2 MTHSC70-2 (MITOCHONDRIAL HSP70 2); ATP binding	899	72946	22	14
	IPI00520474	RABE1b Elongation factor Tu, chloroplastic	866	51598	16	10
	IPI00519410	AT3G13470 chaperonin, putative	808	63302	18	14
	IPI00548522	LOX2 Lipoxygenase 2, chloroplastic	667	101982	15	14
	IPI00543798	AT1G57720 Probable elongation factor 1-gamma 2	637	46370	13	11
	IPI00548618	AT1G07930;AT1G07940;AT5G60390;AT1G07920 Elongation factor 1-alpha	633	107107	24	11
	IPI00536966	MTO3 S-adenosylmethionine synthase 4	630	42769	19	9
	IPI00518637	AT5G35200 Putative clathrin assembly protein At5g35200	629	61141	15	8
	IPI00520784	AT1G23410 Ubiquitin-40S ribosomal protein S27a-1	609	17660	13	8
	IPI00543019	RHM1 Probable rhamnose biosynthetic enzyme 1	605	75324	15	11
	IPI00525561	TGG2 Isoform 1 of Myrosinase 2	595	62692	11	10
	IPI00527494	GAPC1 Glyceraldehyde-3-phosphate dehydrogenase, cytosolic	579	36891	12	8
	IPI00545883	PSBO1 Oxygen-evolving enhancer protein 1-1, chloroplastic	576	35121	14	8
	IPI00528882	NPC5 NPC5 (NON-SPECIFIC PHOSPHOLIPASE C5); hydrolase, acting on ester bonds / phospholipase C	546	59034	13	7
	IPI00534087	HSP81-3 Heat shock protein 90-3	530	80002	20	18
	IPI00518769	GF14 PHI 14-3-3-like protein GF14 phi	526	30175	12	10
	IPI00549013	PORB Protochlorophyllide reductase B, chloroplastic	524	43332	9	6
	IPI00518081	CR88 CR88; ATP binding	516	88202	8	8
	IPI00522440	ATMS1 5-methyltetrahydropteroyltriglutamate--homocysteine methyltransferase	515	84304	17	14
	IPI00533295	GRF1 14-3-3-like protein GF14 chi	513	29913	14	9
	IPI00524207	ENOC Cytosolic enolase 3	497	51567	10	7
	IPI00528647	AT5G19510 Elongation factor 1-beta 2	491	24186	11	8
	IPI00528095	AT1G62020 Coatomer subunit alpha-1	477	136480	12	12
	IPI00534598	AT2G21390 Coatomer subunit alpha-2	471	136381	12	12
	IPI00538077	AT4G29270 acid phosphatase class B family protein	469	28728	8	6
	IPI00537053	AT2G27710 60S acidic ribosomal protein P2-2	466	11437	6	5
	IPI00527690	AT3G11130 clathrin heavy chain, putative	460	193122	12	11
	IPI00516284	AT1G09640 Probable elongation factor 1-gamma 1	460	46631	12	9
	IPI00525237	CPN60A RuBisCO large subunit-binding protein subunit alpha, chloroplastic	441	62034	9	9
	IPI00545903	SAM1 S-adenosylmethionine synthase 1	440	43131	12	7
	IPI00529314	RPN1A 26S proteasome non-ATPase regulatory subunit 2 1A	429	98082	9	8
	IPI00525100	RHM3 Probable rhamnose biosynthetic enzyme 3	428	74867	8	6
	IPI00539020	RBCS1A Ribulose bisphosphate carboxylase small chain 1A, chloroplastic	427	20203	9	6
	IPI00547364	AT1G68310 MIP18 family protein At1g68310	426	17824	10	5
	IPI00525776	PB ATP synthase subunit beta, chloroplastic	424	53900	8	5
	IPI00521658	IMPA-1 Importin subunit alpha-1	420	58608	9	7
	IPI00541423	SUMO2 Small ubiquitin-related modifier 2	396	11647	6	5
	IPI00545250	AT1G33120;PGY2 60S ribosomal protein L9-1	392	22004	7	5
	IPI00523477	AT5G38420 Ribulose bisphosphate carboxylase small chain 2B, chloroplastic	372	20337	10	8
	IPI00518373	ARFA1F ADP-ribosylation factor A1F	355	20610	8	6
	IPI00536091	AT1G22410 2-dehydro-3-deoxyphosphoheptonate aldolase, putative / 3-deoxy-D-arabino-heptulosonate 7-phosphate synthase, putative / DAHP synthetase, putative	355	58290	5	3
	IPI00657465	KAS I Isoform 2 of 3-oxoacyl-[acyl-carrier-protein] synthase I, chloroplastic	353	44702	6	5
	IPI00518961	CPHSC70-2EAT SHOCK PROTEIN 70-2 CPHSC70-2EAT SHOCK PROTEIN 70-2 (CHLOROPLAST HEAT SHOCK PROTEIN 70-2); ATP binding / unfolded protein binding	351	76950	8	8
	IPI00519855	AT1G71080 unknown protein	340	34811	7	6
	IPI00516615	AT1G48120 Serine/threonine-protein phosphatase 7 long form homolog	339	149360	9	9
	IPI00992844	EMB2753 Tetratricopeptide repeat (TPR)-containing protein	330	103876	8	8
	IPI00524577	AT5G20290 40S ribosomal protein S8-1	327	24978	5	5
	IPI00549147	LTA2 LTA2; dihydrolipoyllysine-residue acetyltransferase	325	50049	5	5
	IPI00528096	AT2G27720 60S acidic ribosomal protein P2-1	323	11445	5	3
	IPI00516246	UGE2 UDP-glucose 4-epimerase 3	317	38358	10	5
	IPI00538115	GRF3 14-3-3-like protein GF14 psi	316	28588	10	9
	IPI00531287	cpHsc70-1 cpHsc70-1 (chloroplast heat shock protein 70-1); ATP binding	313	76461	7	7
	IPI00540051	RPL12-C 50S ribosomal protein L12-3, chloroplastic	306	19671	6	5
	IPI00535976	CLPC1 Chaperone protein ClpC1, chloroplastic	303	103388	7	7
	IPI00542675	CCR2 Isoform 1 of Glycine-rich RNA-binding protein 7	301	16880	5	5
	IPI00531026	AT1G30230 Elongation factor 1-delta 1	301	25117	7	7
	IPI00517579	UNE15 UNE15	300	11577	4	3
	IPI00520888	OVA5 OVA5 (OVULE ABORTION 5); ATP binding / aminoacyl-tRNA ligase/ lysine-tRNA ligase/ nucleic acid binding / nucleotide binding	299	67545	7	7
	IPI00547255	AGD2 LL-diaminopimelate aminotransferase, chloroplastic	296	50364	6	5
	IPI00521485	AT3G58510 DEAD-box ATP-dependent RNA helicase 11	295	65985	6	5
	IPI00528352	AT4G31490 Coatomer subunit beta-2	284	106010	5	4
	IPI00527415	VMA10 V-type proton ATPase subunit G1	284	12389	4	4
	IPI00526310	LOS2 Bifunctional enolase 2/transcriptional activator	273	47689	5	5
	IPI00516217	AT2G19730 60S ribosomal protein L28-1	273	15886	6	4
	IPI00537564	RPT3 26S protease regulatory subunit 6B homolog	272	45723	6	5
	IPI00524959	AT3G14040 exopolygalacturonase / galacturan 1,4-alpha-galacturonidase / pectinase	270	45669	7	7
	IPI00533075	AT2G23390 unknown protein	270	54275	5	2
	IPI00530094	RD21 Cysteine proteinase RD21a	266	50933	5	3
	IPI00522228	SUMO1 Small ubiquitin-related modifier 1	265	10969	4	3
	IPI00542391	ADG1 Glucose-1-phosphate adenylyltransferase small subunit, chloroplastic	263	56615	4	4
	IPI00532664	AT4G10320 isoleucyl-tRNA synthetase, putative / isoleucine--tRNA ligase, putative	263	135399	7	7
	IPI00544320	AT3G07850 Exopolygalacturonase clone GBGA483	263	45571	7	7
	IPI00521186	AT5G38430 Ribulose bisphosphate carboxylase small chain 1B, chloroplastic	257	20273	7	5
	IPI00528285	EMB2719 Probable 26S proteasome non-ATPase regulatory subunit 3a	256	55548	6	6
	IPI00534033	RPL5B 60S ribosomal protein L5-2	251	34416	6	6
	IPI00542553	AT1G61850 galactolipase/ phospholipase	251	145286	6	6
	IPI00516381	AT3G29410 Terpenoid synthase 25	250	70180	6	6
	IPI00527574	AT3G21140 FMN binding	245	42825	4	4
	IPI00540464	EMB3003 F12K21.24	242	48490	5	5
	IPI00519969	GRF10 GRF10 (GENERAL REGULATORY FACTOR 10); ATP binding / protein binding / protein phosphorylated amino acid binding	241	28550	6	6
	IPI00522086	TGG1 Isoform 2 of Myrosinase 1	240	51448	7	6
	IPI00532111	P40 40S ribosomal protein Sa-1	230	32271	3	2
	IPI00521093	AT2G20140 26S proteasome regulatory subunit 4 homolog B	228	49316	7	7
	IPI00524759	GER3 Germin-like protein subfamily 3 member 3	228	21822	3	2
	IPI00536631	LINC4 Putative nuclear matrix constituent protein 1-like protein	226	121148	4	4
	IPI00528492	PIP3 Aquaporin PIP2-7	226	29723	2	1
	IPI00532609	AT1G34030;PFL;RPS18C 40S ribosomal protein S18	224	17534	5	4
	IPI00534843	AT3G62530 Putative uncharacterized protein T12C14_230	223	38146	7	7
	IPI00545035	COP8 COP9 signalosome complex subunit 4	222	44929	4	4
	IPI00534404	AT3G15190 30S ribosomal protein S20, chloroplastic	221	21813	4	4
	IPI00528026	AT2G44120 60S ribosomal protein L7	221	28502	7	7
	IPI00537691	AT4G34450 Coatomer subunit gamma	219	98429	7	6
	IPI00520632	CSD2 Superoxide dismutase [Cu-Zn], chloroplastic	218	22230	4	3
	IPI00524816	ATARCA Isoform 1 of Guanine nucleotide-binding protein subunit beta-like protein A	216	35725	6	6
	IPI00521495	AT5G07090 40S ribosomal protein S4-2	214	29855	6	6
	IPI00516649	Translation initiation factor 3-like protein	211	48615	4	4
	IPI00516234	AT5G08690 ATP synthase subunit beta-2, mitochondrial	210	59676	5	4
	IPI00538915	AT3G13930 Dihydrolipoyllysine-residue acetyltransferase component 2 of pyruvate dehydrogenase complex, mitochondrial	209	58431	5	5
	IPI00548815	AT5G51110 4-alpha-hydroxytetrahydrobiopterin dehydratase	207	23882	5	5
	IPI00534852	GS2 Glutamine synthetase, chloroplastic/mitochondrial	203	47381	5	5
	IPI00518049	APA1 aspartyl protease family protein	203	54579	5	5
	IPI00530001	GRF5 14-3-3-like protein GF14 upsilon	202	30163	6	6
	IPI00538379	AT5G11710 Clathrin interactor EPSIN 1	199	60597	3	3
	IPI00516758	RPL14 50S ribosomal protein L14, chloroplastic	199	13573	7	6
	IPI00540216	CAC3 Acetyl-coenzyme A carboxylase carboxyl transferase subunit alpha, chloroplastic	197	85253	3	3
	IPI00545622	PEX5 Peroxisome biogenesis protein 5	197	80861	2	1
	IPI00523164	ADK2 Adenosine kinase 2	196	37822	3	3
	IPI00544081	ATJ3 Chaperone protein dnaJ 3	194	46415	3	3
	IPI00536675	AT4G22240 Probable plastid-lipid-associated protein 2, chloroplastic	191	33635	4	4
	IPI00539771	AT4G29410 60S ribosomal protein L28-2	191	15901	5	4
	IPI00533566	HSP60 Chaperonin CPN60, mitochondrial	189	61242	4	4
	IPI00542721	CAT3 AT1G20620 protein	189	56926	3	3
	IPI00536287	APX1 L-ascorbate peroxidase 1, cytosolic	187	27544	4	4
	IPI00534845	ATPE ATP synthase epsilon chain, chloroplastic	186	14490	2	2
	IPI00542179	FBR12 Eukaryotic translation initiation factor 5A-2	183	17129	4	3
	IPI00527713	MEE58 Adenosylhomocysteinase 1	183	53344	3	2
	IPI00542059	AT2G31610 40S ribosomal protein S3-1	179	27502	6	5
	IPI00529643	RPL23AB 60S ribosomal protein L23a-2	178	17385	5	5
	IPI00521338	ATS9 19S proteosome subunit 9	175	47144	4	4
	IPI00522163	PDIL1-1 Protein disulfide isomerase-like 1-1	174	55567	4	4
	IPI00531336	AT1G45000 26S protease regulatory subunit S10B homolog B	174	44727	5	4
	IPI00544214	AT2G01250 60S ribosomal protein L7-2	172	28153	6	6
	IPI00546896	PKT3 3-ketoacyl-CoA thiolase 2, peroxisomal	172	48548	2	2
	IPI00548131	FIB Probable plastid-lipid-associated protein 1, chloroplastic	172	34927	3	3
	IPI00522535	EIF3C Eukaryotic translation initiation factor 3 subunit C	171	102884	5	5
	IPI00531702	TCTP Translationally-controlled tumor protein homolog	170	18898	4	4
	IPI00528981	AT1G12310 Probable calcium-binding protein CML13	170	16506	3	3
	IPI00524382	PMH2 DEAD-box ATP-dependent RNA helicase 53	169	65319	3	3
	IPI00518170	AT1G30630 Coatomer subunit epsilon-1	169	32581	4	4
	IPI00522268	AT2G27730 Uncharacterized protein At2g27730, mitochondrial	168	11940	2	2
	IPI00532975	AT4G16155 dihydrolipoyl dehydrogenase	168	67048	3	3
	IPI00531983	AT4G23670 major latex protein-related / MLP-related	166	17507	3	3
	IPI00518464	CA1 Isoform 3 of Carbonic anhydrase, chloroplastic	165	29485	3	3
	IPI00547942	TRIP-1 Eukaryotic translation initiation factor 3 subunit I	165	36365	4	4
	IPI00525922	VHA-A V-type proton ATPase catalytic subunit A	164	68769	4	4
	IPI00540333	GCN1 ABC transporter F family member 1	163	66843	4	4
	IPI00537614	GRP2 GRP2 (GLYCINE RICH PROTEIN 2); double-stranded DNA binding / mRNA binding / nucleic acid binding / single-stranded DNA binding	162	19141	3	2
	IPI00529246	SSR16 SSR16 (SMALL SUBUNIT RIBOSOMAL PROTEIN 16); structural constituent of ribosome	162	12691	4	4
	IPI00538191	AT2G32730 26S proteasome regulatory subunit, putative	161	108909	4	4
	IPI00527199	AT3G45030;AT5G62300 40S ribosomal protein S20-1	160	13870	5	3
	IPI00541856	FNR1 Ferredoxin--NADP reductase, leaf isozyme 1, chloroplastic	159	40301	4	4
	IPI00516913	AT2G43030 50S ribosomal protein L3-1, chloroplastic	159	29345	2	2
	IPI00540594	AT5G27770 60S ribosomal protein L22-3	159	14038	3	3
	IPI00523369	Putative UDP-glucose:glycoprotein glucosyltransferase	157	188696	3	3
	IPI00518864	AT1G04410 Malate dehydrogenase, cytoplasmic 1	156	35548	3	3
	IPI00517979	UBP13 Ubiquitin carboxyl-terminal hydrolase 13	156	130567	4	4
	IPI00537215	IMPA-4 IMPA-4 (IMPORTIN ALPHA ISOFORM 4); binding / protein transporter	156	59409	5	5
	IPI00524965	AT4G39200 40S ribosomal protein S25-4	156	12046	4	2
	IPI00527903	AT3G44690 unknown protein	155	137875	3	3
	IPI00518152	PKT2 Isoform 1 of 3-ketoacyl-CoA thiolase 5, peroxisomal	155	47925	2	2
	IPI00530035	AT3G03960 chaperonin, putative	154	58902	5	5
	IPI00541448	FBA2 Probable fructose-bisphosphate aldolase 2, chloroplastic	152	42961	5	4
	IPI00527838	EIF2 Eukaryotic translation initiation factor 3 subunit F	151	31842	3	3
	IPI00535943	AT5G14320 30S ribosomal protein S13, chloroplastic	151	19084	4	4
	IPI00534572	PKP-ALPHA PKP-ALPHA; pyruvate kinase	150	65090	3	3
	IPI00536776	RPN12a 26S proteasome non-ATPase regulatory subunit RPN12A	150	30687	4	4
	IPI00517001	RPT5A 26S protease regulatory subunit 6A homolog A	148	47450	7	5
	IPI00520057	CCR1 Isoform 1 of Glycine-rich RNA-binding protein 8	146	16569	2	2
	IPI00517961	AT3G09200 60S acidic ribosomal protein P0-2	145	34112	6	6
	IPI00524653	GGT1 GGT1 (GLUTAMATE:GLYOXYLATE AMINOTRANSFERASE); L-alanine:2-oxoglutarate aminotransferase/ glycine:2-oxoglutarate aminotransferase	143	53267	3	3
	IPI00521754	AT2G36160 40S ribosomal protein S14-1	143	16247	2	2
	IPI00518866	RAB8A Ras-related protein RABE1c	140	23820	3	3
	IPI00519081	AT1G52680 Putative uncharacterized protein (Fragment)	140	12051	1	1
	IPI00518983	AT3G63490 ribosomal protein L1 family protein	140	31627	3	3
	IPI00517676	ECT1 protein binding	140	47782	2	1
	IPI00526383	AT2G33800 30S ribosomal protein S5, chloroplastic	139	32625	3	2
	IPI00539263	2-Cys Prx B 2-Cys peroxiredoxin BAS1-like, chloroplastic	139	29761	4	4
	IPI00545223	CSD1 Superoxide dismutase [Cu-Zn]	138	15088	3	2
	IPI00525835	GRF8 Isoform 1 of 14-3-3-like protein GF14 kappa	138	28011	5	5
	IPI00521413	AT4G01310 50S ribosomal protein L5, chloroplastic	137	28326	3	3
	IPI00546532	AT5G09510 40S ribosomal protein S15-4	137	17061	2	2
	IPI00545953	CXIP2 Monothiol glutaredoxin-S16, chloroplastic	136	32186	1	1
	IPI00520920	SAR2 GTP-binding protein SAR1A	136	22016	3	3
	IPI00548421	AT3G28500 60S acidic ribosomal protein P2-3	134	11728	2	1
	IPI00543846	AT4G27090 60S ribosomal protein L14-2	133	15496	4	3
	IPI00526535	AT3G11630 2-Cys peroxiredoxin BAS1, chloroplastic	133	29074	4	4
	IPI00546372	AT5G14910 heavy-metal-associated domain-containing protein	133	18945	2	2
	IPI00542532	MLP423 MLP-like protein 423	132	17044	3	3
	IPI00525190	CYS1 Cysteine proteinase inhibitor 1	132	11249	2	2
	IPI00534510	ILA binding	132	284599	3	3
	IPI00545297	AT3G01310 acid phosphatase/ oxidoreductase/ transition metal ion binding	132	119452	2	2
	IPI00548978	ATPRX Q Peroxiredoxin Q, chloroplastic	130	23663	2	2
	IPI00539833	FTSZ2-1 Cell division protein ftsZ homolog 2-1, chloroplastic	129	50690	1	1
	IPI00537168	AT5G45775;RPL16B;AT3G58700 Isoform 1 of 60S ribosomal protein L11-2	129	20848	4	4
	IPI00528626	alpha-ADR Isoform 1 of AP-2 complex subunit alpha-1	129	112078	1	1
	IPI00529234	AT4G01150 Uncharacterized protein At4g01150, chloroplastic	129	17686	3	3
	IPI00545294	PPME1 Pectinesterase PPME1	129	39117	2	2
	IPI00537286	RPS15 40S ribosomal protein S15-1	129	17118	2	2
	IPI00541368	AT1G52360 Coatomer subunit beta~-2	129	104401	3	3
	IPI00546097	ATB~ BETA Serine/threonine protein phosphatase 2A 57 kDa regulatory subunit B~ beta isoform	129	57436	2	2
	IPI00540967	RPS3 30S ribosomal protein S3, chloroplastic	128	25173	3	3
	IPI00992557	JR1 Mannose-binding lectin superfamily protein	127	32070	2	2
	IPI00546817	RAB1C Ras-related protein RABD2c	127	22304	3	3
	IPI00521820	TIF3B1 Eukaryotic translation initiation factor 3 subunit B	127	81824	3	3
	IPI00542443	RPN10 26S proteasome non-ATPase regulatory subunit 4	127	40732	1	1
	IPI00530807	ACCD Acetyl-coenzyme A carboxylase carboxyl transferase subunit beta, chloroplastic	126	55600	3	3
	IPI00547367	BBC1 60S ribosomal protein L13-1	125	23752	2	2
	IPI00517541	AT5G40370 Glutaredoxin-C2	125	11749	2	2
	IPI00523226	AT3G52150 Putative uncharacterized protein F4F15.260	124	59745	2	2
	IPI00517027	GRF6 Isoform 1 of 14-3-3-like protein GF14 lambda	122	27958	6	6
	IPI00540311	AT2G46520 Exportin-2	122	108588	1	1
	IPI00527924	emb2394 50S ribosomal protein L6, chloroplastic	121	24690	3	3
	IPI00535689	RPL22 50S ribosomal protein L22, chloroplastic	121	18575	4	4
	IPI00518504	AT3G15980 Isoform 1 of Coatomer subunit beta~-3	121	102412	3	3
	IPI00520872	AT3G04840 40S ribosomal protein S3a-1	120	29832	3	2
	IPI00530138	AT5G20000 26S protease regulatory subunit 8 homolog B	120	47127	5	3
	IPI00523104	TRX3 Thioredoxin H3	119	13101	2	2
	IPI00535269	AT5G57290 60S acidic ribosomal protein P3-2	118	11856	2	1
	IPI00520181	emb1473 50S ribosomal protein L13, chloroplastic	118	26772	3	3
	IPI00545756	NAGK Acetylglutamate kinase, chloroplastic	118	36572	1	1
	IPI00523211	FUS5 Isoform 1 of COP9 signalosome complex subunit 7	117	29450	2	2
	IPI00525579	CXIP1 Monothiol glutaredoxin-S14, chloroplastic	117	19297	2	2
	IPI00536932	GME GDP-mannose 3,5-epimerase	117	42731	1	1
	IPI00532410	AT3G15000 Uncharacterized protein At3g15000, mitochondrial	116	42843	2	1
	IPI00519945	AT3G02480 ABA-responsive protein-related	116	7140	2	2
	IPI00521974	BGLU18 Beta-glucosidase 18	116	60421	2	2
	IPI00524792	RPS1 RPS1 (RIBOSOMAL PROTEIN S1); RNA binding / structural constituent of ribosome	115	45082	3	3
	IPI00525874	AT3G02080 40S ribosomal protein S19-1	115	15818	5	5
	IPI00535542	RAN2 GTP-binding nuclear protein Ran-2	115	25047	3	3
	IPI00534336	AT5G18380 40S ribosomal protein S16-3	114	16607	4	4
	IPI00519030	ALB1 Magnesium-chelatase subunit chlD, chloroplastic	114	83232	2	2
	IPI00529620	P5CS1 Delta-1-pyrroline-5-carboxylate synthase A	114	77654	2	2
	IPI00539231	AT2G37660 Uncharacterized protein At2g37660, chloroplastic	113	34858	2	2
	IPI00545799	FUS6 COP9 signalosome complex subunit 1	113	50547	2	2
	IPI00523129	PSAD-1 Photosystem I reaction center subunit II-1, chloroplastic	113	22584	1	1
	IPI00536353	AT2G17280 phosphoglycerate/bisphosphoglycerate mutase family protein	113	29871	1	1
	IPI00522202	AT1G18540 60S ribosomal protein L6-1	112	26136	3	3
	IPI00535150	PAC1 Proteasome subunit alpha type-4	112	27458	1	1
	IPI00538427	AT5G23540 26S proteasome non-ATPase regulatory subunit 14	112	34332	3	3
	IPI00518946	AT3G60770 40S ribosomal protein S13-1	111	17085	3	3
	IPI00536244	AT5G19940 Probable plastid-lipid-associated protein 8, chloroplastic	111	26466	2	2
	IPI00532845	AT1G35680 50S ribosomal protein L21, chloroplastic	111	24024	3	3
	IPI00525904	FIB1 rRNA 2~-O-methyltransferase fibrillarin 1	110	32809	3	3
	IPI00524237	AT3G47370 40S ribosomal protein S20-2	109	13684	3	2
	IPI00527081	AT2G01140 Probable fructose-bisphosphate aldolase 3, chloroplastic	108	42301	1	1
	IPI00548427	FIB4 Probable plastid-lipid-associated protein 6, chloroplastic	108	30436	2	2
	IPI00521214	NDPK1 NDPK1; ATP binding / nucleoside diphosphate kinase	108	18802	1	1
	IPI00534558	RABA1c Ras-related protein RABA1c	108	23855	2	2
	IPI00526512	AT3G63460 WD-40 repeat family protein	107	119641	2	2
	IPI00519014	EMB2107 EMB2107	106	50805	3	3
	IPI00543358	AT1G68590 30S ribosomal protein 3-1, chloroplastic	106	18461	2	2
	IPI00543463	AT5G43330 Malate dehydrogenase, cytoplasmic 2	106	35652	2	2
	IPI00517911	AT4G25740 40S ribosomal protein S10-1	106	19435	2	2
	IPI00527934	GHS1 GHS1 (GLUCOSE HYPERSENSITIVE 1); structural constituent of ribosome	105	20899	1	1
	IPI00527080	AT3G04920 40S ribosomal protein S24-1	105	15363	2	2
	IPI00527705	CAB3;CAB2 Chlorophyll a-b binding protein 2, chloroplastic	103	28209	3	3
	IPI00516681	AT2G37190 60S ribosomal protein L12-1	103	17931	3	3
	IPI00542822	PP2AA2 Serine/threonine-protein phosphatase 2A 65 kDa regulatory subunit A beta isoform	103	65556	3	2
	IPI00538615	RPS5B 40S ribosomal protein S5-1	103	22976	3	3
	IPI00524958	COP13 COP9 signalosome complex subunit 3	103	47711	1	1
	IPI00547879	HSBP unknown protein	102	9341	1	1
	IPI00531568	AT2G10940 protease inhibitor/seed storage/lipid transfer protein (LTP) family protein	102	29629	2	1
	IPI00539527	HCF136 Photosystem II stability/assembly factor HCF136, chloroplastic	102	44076	2	2
	IPI00531991	RACK1B_AT Guanine nucleotide-binding protein subunit beta-like protein B	101	35778	2	2
	IPI00533725	LOS4 DEAD-box ATP-dependent RNA helicase 38	101	55349	2	2
	IPI00540778	RP1 Putative uncharacterized protein At1g43170	101	63315	3	3
	IPI00539169	TRN1 TRN1 (TRANSPORTIN 1); protein transporter	101	99572	1	1
	IPI00542239	P5CS2 Delta-1-pyrroline-5-carboxylate synthase B	101	78822	2	2
	IPI00516919	AT4G13230 Uncharacterized protein At4g13230	100	13056	1	1
	IPI00519310	AT2G34970 eIF4-gamma/eIF5/eIF2-epsilon domain-containing protein	100	81812	2	2
	IPI00541997	LBA1 Regulator of nonsense transcripts 1 homolog	100	136783	2	2
CHR19-Myc purification	IPI00520453	CHR19 ETL1; ATP binding / DNA binding / helicase/ nucleic acid binding	8937	86223	237	57
	IPI00891178	GAPA-2 Glyceraldehyde 3-phosphate dehydrogenase A subunit 2	1464	37644	37	14
	IPI00544808	AT3G08530 clathrin heavy chain, putative	759	193148	15	15
	IPI00517335	LOS1 Elongation factor EF-2	703	94185	15	12
	IPI00527494	GAPC1 Glyceraldehyde-3-phosphate dehydrogenase, cytosolic	672	36891	18	10
	IPI00543293	HSC70-1 Heat shock cognate 70 kDa protein 1	641	71313	14	13
	IPI00524959	AT3G14040 exopolygalacturonase / galacturan 1,4-alpha-galacturonidase / pectinase	627	45669	15	9
	IPI00535704	ACT12 Actin-12	585	41768	20	12
	IPI00532889	MS2 AtMS2; 5-methyltetrahydropteroyltriglutamate-homocysteine S-methyltransferase/ methionine synthase	494	84531	11	10
	IPI00535813	ACT1;ACT3 Actin-1	482	41771	16	11
	IPI00544292	CPN60B RuBisCO large subunit-binding protein subunit beta, chloroplastic	427	63770	11	8
	IPI00529143	TUA3;TUA5 Tubulin alpha-3/alpha-5 chain	425	49622	13	6
	IPI00530767	EIF4A1 Eukaryotic initiation factor 4A-1	418	46675	10	7
	IPI00657126	CAT3 CAT3 (CATALASE 3); catalase	404	55932	13	9
	IPI00522851	AT3G63490 50S ribosomal protein L1, chloroplastic	399	37609	10	8
	IPI00545934	TUB6 Tubulin beta-6 chain	389	50553	12	7
	IPI00545413	TUB7 Tubulin beta-7 chain	361	50714	12	7
	IPI00529314	RPN1A 26S proteasome non-ATPase regulatory subunit 2 1A	354	98082	7	6
	IPI00534087	HSP81-3 Heat shock protein 90-3	318	80002	10	10
	IPI00516833	PRP39 F20D22.14 protein	310	149856	9	8
	IPI00542050	TUB4 Tubulin beta-4 chain	308	49791	10	6
	IPI00527972	MAT3 S-adenosylmethionine synthase 3	272	42471	7	5
	IPI00544683	KTF1 KTF1 (KOW DOMAIN-CONTAINING TRANSCRIPTION FACTOR 1); nucleotide binding	268	157943	6	6
	IPI00520641	CAT2 Catalase-2	263	56895	9	7
	IPI00520908	CAT1 Catalase-1	263	56726	7	5
	IPI00545323	ADK1 Isoform 1 of Adenosine kinase 1	259	37812	5	5
	IPI00518081	CR88 CR88; ATP binding	250	88202	4	4
	IPI00518961	CPHSC70-2EAT SHOCK PROTEIN 70-2 CPHSC70-2EAT SHOCK PROTEIN 70-2 (CHLOROPLAST HEAT SHOCK PROTEIN 70-2); ATP binding / unfolded protein binding	244	76950	7	7
	IPI00543019	RHM1 Probable rhamnose biosynthetic enzyme 1	237	75324	6	5
	IPI00530828	AT4G21650 subtilase family protein	234	81429	6	6
	IPI00545635	PGM3 Probable phosphoglucomutase, cytoplasmic 1	234	63131	6	6
	IPI00548522	LOX2 Lipoxygenase 2, chloroplastic	230	101982	5	5
	IPI00992065	SUVR2 SET-domain containing protein lysine methyltransferase family protein	217	77179	3	3
	IPI00544794	AT5G03620 subtilase family protein	215	82542	4	3
	IPI00542179	FBR12 Eukaryotic translation initiation factor 5A-2	212	17129	3	2
	IPI00535976	CLPC1 Chaperone protein ClpC1, chloroplastic	210	103388	6	6
	IPI00545939	AT2G42520 DEAD-box ATP-dependent RNA helicase 37	208	67585	5	5
	IPI00518769	GF14 PHI 14-3-3-like protein GF14 phi	196	30175	5	4
	IPI00534598	AT2G21390 Coatomer subunit alpha-2	185	136381	4	4
	IPI00540967	RPS3 30S ribosomal protein S3, chloroplastic	182	25173	4	4
	IPI00527830	UGP1 Probable UTP--glucose-1-phosphate uridylyltransferase 2	176	51706	4	3
	IPI00534241	IMPA-2 IMPA-2 (IMPORTIN ALPHA ISOFORM 2); binding / protein transporter	172	58870	3	3
	IPI00544394	EMB2765 EMB2765	166	172913	4	4
	IPI00521033	MEE5 MEE5 (MATERNAL EFFECT EMBRYO ARREST 5); GTP binding / GTPase/ translation elongation factor/ translation factor, nucleic acid binding	164	110372	4	4
	IPI00531034	BETA-UP BETA-UP (beta-ureidopropionase); beta-ureidopropionase	163	45524	3	3
	IPI00518504	AT3G15980 Isoform 1 of Coatomer subunit beta~-3	163	102412	4	4
	IPI00534882	AT5G52840 Probable NADH dehydrogenase [ubiquinone] 1 alpha subcomplex subunit 5, mitochondrial	162	19167	3	3
	IPI00537691	AT4G34450 Coatomer subunit gamma	160	98429	4	4
	IPI00537871	G6PD1 Glucose-6-phosphate 1-dehydrogenase 1, chloroplastic	156	65386	4	4
	IPI00538774	AT5G45880 pollen Ole e 1 allergen and extensin family protein	155	18830	2	2
	IPI00530094	RD21 Cysteine proteinase RD21a	149	50933	3	3
	IPI00524837	PRPL11 50S ribosomal protein L11, chloroplastic	148	23134	4	3
	IPI00520284	AT1G04810 26S proteasome regulatory subunit, putative	144	108798	3	3
	IPI00523230	PDIL1-4 Protein disulfide isomerase-like 1-4	141	66316	2	2
	IPI00526512	AT3G63460 WD-40 repeat family protein	136	119641	2	2
	IPI00536776	RPN12a 26S proteasome non-ATPase regulatory subunit RPN12A	135	30687	2	2
	IPI00539684	AT1G29140 pollen Ole e 1 allergen and extensin family protein	135	19082	3	3
	IPI00546577	AT3G05560 60S ribosomal protein L22-2	134	14009	2	2
	IPI00538502	MAB1 Pyruvate dehydrogenase E1 component subunit beta, mitochondrial	131	39151	2	2
	IPI00542361	mtHsc70-1 mtHsc70-1 (mitochondrial heat shock protein 70-1); ATP binding	131	73030	4	4
	IPI00529157	MAC3B Pre-mRNA-processing factor 19 homolog 2	130	56693	2	2
	IPI00524027	SHD Endoplasmin homolog	129	94146	3	3
	IPI00517027	GRF6 Isoform 1 of 14-3-3-like protein GF14 lambda	125	27958	2	2
	IPI00540623	F14M2.18 protein	124	42081	3	3
	IPI00536643	HTA13 Probable histone H2A.2	123	13841	4	3
	IPI00541371	ATE1 ATE1; nucleic acid binding / nucleotide binding	122	19797	3	3
	IPI00521485	AT3G58510 DEAD-box ATP-dependent RNA helicase 11	122	65985	3	3
	IPI00540205	SKP1 SKP1-like protein 1A	121	17846	2	2
	IPI00526376	AT5G42390 metalloendopeptidase	119	140519	3	3
	IPI00538665	PGK PGK (PHOSPHOGLYCERATE KINASE); phosphoglycerate kinase	117	42105	2	2
	IPI00522985	AGO1 Isoform 1 of Protein argonaute 1	113	116118	2	2
	IPI00538689	CAD9 Isoform 2 of Probable cinnamyl alcohol dehydrogenase 9	111	33232	1	1
	IPI00527854	PLDALPHA1 Phospholipase D alpha 1	111	91790	4	4
	IPI00519813	AT5G47030 ATP synthase subunit delta~, mitochondrial	111	21534	2	2
	IPI00536062	GSTF8 Glutathione S-transferase 6, chloroplastic	110	29213	2	2
	IPI00516919	AT4G13230 Uncharacterized protein At4g13230	108	13056	1	1
	IPI00529620	P5CS1 Delta-1-pyrroline-5-carboxylate synthase A	107	77654	2	2
	IPI00526535	AT3G11630 2-Cys peroxiredoxin BAS1, chloroplastic	107	29074	2	2
	IPI00519008	rps7;RPS7.2;RPS7.1 30S ribosomal protein S7, chloroplastic	107	17347	3	2
	IPI00546280	GPX6 Probable phospholipid hydroperoxide glutathione peroxidase 6, mitochondrial	106	25568	2	2
	IPI00528352	AT4G31490 Coatomer subunit beta-2	106	106010	2	2
	IPI00520982	AT4G24820 Probable 26S proteasome non-ATPase regulatory subunit 6	106	44254	1	1
	IPI00541557	KAS I Isoform 1 of 3-oxoacyl-[acyl-carrier-protein] synthase I, chloroplastic	104	50381	1	1
	IPI00525815	UBP14 Ubiquitin carboxyl-terminal hydrolase 14	104	88318	1	1
	IPI00526310	LOS2 Bifunctional enolase 2/transcriptional activator	103	47689	2	2
	IPI00536063	MEE34 MEE34	102	35064	1	1
	IPI00538115	GRF3 14-3-3-like protein GF14 psi	102	28588	3	3
	IPI00545108	AT4G17560 50S ribosomal protein L19-1, chloroplastic	101	25503	4	4
	IPI00536616	emb1507 emb1507 (embryo defective 1507); ATP binding / ATP-dependent helicase/ helicase/ nucleic acid binding / nucleoside-triphosphatase/ nucleotide binding	101	246950	2	2
	IPI00549121	TPI Triosephosphate isomerase, cytosolic	100	27152	3	3
	IPI00521214	NDPK1 NDPK1; ATP binding / nucleoside diphosphate kinase	100	18802	1	1
CHR27-Myc purification	IPI00543291	AT3G20010 CHR27 SNF2 domain-containing protein / helicase domain-containing protein / RING finger domain-containing protein	2716	115403	70	35
	IPI00523903	AT5G02490 Heat shock cognate 70 kDa protein 2	751	71342	16	12
	IPI00931032	AT1G56070 protein	671	23607	16	10
	IPI00545903	SAM1 S-adenosylmethionine synthase 1	630	43131	16	8
	IPI00526247	BIP2 Luminal-binding protein 2	571	73516	13	12
	IPI00521539	CRU3 Isoform 1 of 12S seed storage protein CRU1	477	58199	10	10
	IPI00538666	RPT2a 26S proteasome regulatory subunit 4 homolog A	365	49339	8	8
	IPI00518090	GAPC2 GAPC2 (GLYCERALDEHYDE-3-PHOSPHATE DEHYDROGENASE C2); NAD or NADH binding / binding / catalytic/ glyceraldehyde-3-phosphate dehydrogenase (phosphorylating)/ glyceraldehyde-3-phosphate dehydrogenase	357	36890	6	6
	IPI00541368	AT1G52360 Coatomer subunit beta~-2	343	104401	9	8
	IPI00523017	RBP45B RNA-binding protein 45 (RBP45), putative	320	33409	6	5
	IPI00520284	AT1G04810 26S proteasome regulatory subunit, putative	313	108798	10	9
	IPI00526971	AT1G75990 Probable 26S proteasome non-ATPase regulatory subunit 3b	300	55557	9	8
	IPI00517555	KU80 ATP-dependent DNA helicase 2 subunit KU80	299	76639	6	5
	IPI00535063	SUVR2; histone-lysine N-methyltransferase/ zinc ion binding	282	81927	4	3
	IPI00545939	AT2G42520 DEAD-box ATP-dependent RNA helicase 37	266	67585	6	6
	IPI00544942	LPD1 LPD1 (LIPOAMIDE DEHYDROGENASE 1); dihydrolipoyl dehydrogenase	232	60719	5	4
	IPI00542446	ADK1 Isoform 2 of Adenosine kinase 1	225	33305	4	4
	IPI00543798	AT1G57720 Probable elongation factor 1-gamma 2	180	46370	2	2
	IPI00520856	AT3G53230 Cell division control protein 48 homolog D	177	90284	7	5
	IPI00543476	AT5G03340 Cell division control protein 48 homolog E	176	89902	8	6
	IPI00530094	RD21 Cysteine proteinase RD21a	176	50933	3	2
	IPI00540521	CAD9 Isoform 1 of Probable cinnamyl alcohol dehydrogenase 9	173	38909	3	3
	IPI00538702	AT3G18790 unknown protein	164	35355	5	5
	IPI00527538	AT5G15490 UDP-glucose 6-dehydrogenase, putative	162	53083	4	4
	IPI00532725	SUS2 SUS2	152	275251	5	5
	IPI00549161	GNL1 pattern formation protein, putative	147	161850	4	4
	IPI00547512	RPT4A 26S protease regulatory subunit 10B homolog A	145	44789	4	3
	IPI00530682	KU70 ATP-dependent DNA helicase 2 subunit KU70	143	70247	2	2
	IPI00517438	AT1G74470 Geranylgeranyl diphosphate reductase, chloroplastic	142	51805	2	2
	IPI00526917	TIF3H1 Eukaryotic translation initiation factor 3 subunit H	138	38348	3	3
	IPI00846806	RP1 ARP1 (ARABIDOPSIS RIBOSOMAL PROTEIN 1); structural constituent of ribosome	128	35042	4	3
	IPI00547060	AT1G17745 D-3-phosphoglycerate dehydrogenase, chloroplastic	122	66413	3	3
	IPI00520130	AT2G07698 ATP synthase alpha chain, mitochondrial, putative	116	85879	4	3
	IPI00522617	RPSAb RPSAb (40S ribosomal protein SA B); structural constituent of ribosome	109	37276	2	2
	IPI00530828	AT4G21650 subtilase family protein	108	81429	3	3
	IPI00540201	RLI2 ABC transporter E family member 2	106	68346	1	1
	IPI00524919	AT5G28850 calcium-binding EF hand family protein	103	61938	3	3
