# Supplementary material for: SUVR2 is involved in transcriptional gene silencing by associating with SNF2-related chromatin-remodeling proteins in Arabidopsis
Source: Cell Res. 2014 Nov 25;24(12):1445–65. doi: 10.1038/cr.2014.156 (PMC4260354; doi:10.1038/cr.2014.156)
Supplement: Supplementary information, Table S8 — List of DNA oligonucleotides used in this study. [file cr2014156x20.xls]

## Sheet: Sheet1
Table S8. List of DNA oligonucleotides used in this study.
Primers for bisulfite sequencing
RD29A-Bi--F	GTAAAATGATTATATGATGGGTTAATAGATATGGATT
RD29A-trans-Bi-R	TATCTCTTCATAACCTTATACAATTACTCTCCA
RD29A-endo-Bi-R	TTTCTAAAATTAAAATCTACCTAAATACTACTAA
AtSN1-Bi-F	GTTGTATAAGTTTAGTTTTAATTTTAYGGATYAGTATTAATTT
AtSN1-Bi-R	CAATATACRATCCAAAAAACARTTATTAAAATAATATCTTAA
solo LTR-Bi-F	TTTTGATTGTTATAAAAGATTAAATTAAGAAATAAG
solo LTR-Bi-R	TATCTTCAAAAAAAATAAAACTATATATCTCAATTAT
MEA-ISR-Bi-F	AAAGTGGTTGTAGTTTATGAAAGGTTTTAT
MEA-ISR-Bi-R	CTTAAAAAATTTTCAACTCATTTTTTTTAAAAAA
Primers for PCR based methylation , RT-PCR, probe amplification
IGN5_B-F, RT-PCR for PolV-dependent transcript	TCCCGAGAAGAGTAGAACAAATGCTAAAA
IGN5_B-R, RT-PCR for PolV-dependent transcript	CTGAGGTATTCCATAGCCCCTGATCC
AtSN1 B-F, RT-PCR for PolV-dependent transcript	TGAGAGATTTACCACTGGGCCAACA
AtSN1 B-R, RT-PCR for PolV-dependent transcript	TGAGGAGCTCAACACATAAATGGCAATA
IGN5 (A)-A28, RT-PCR, HaeIII PCR	TCCCGAGAAGAGTAGAACAAATGCTAAAA
IGN5 (A)-A29, RT-PCR, HaeIII PCR	CTGAGGTATTCCATAGCCCCTGATCC
AtSN1 (A)-ATS15, RT-PCR, HaeIII PCR	ACCAACGTGCTGTTGGCCCAGTGGTAAATC
AtSN1 (A)-F4, RT-PCR, HaeIII PCR	AAAATAAGTGGTGGTTGTACAAGC
solo LTR C-A211, AluI PCR	ATAAAACTCGAAACAAGAGTTTTCTTATTGCTTTC
solo LTR C-A212, AluI PCR	TAATGGTATTATTTTGATCAGTGTTATAAACCGGA
ERT14_Chop_F1, AluI PCR	GGACCGTTGAATTAATTACACACATTTATTCC
ERT14_Chop_R1, AluI PCR	CCGGTGCTGAGAAAGCCACC
IGN23-HaeIII-f, HaeIII PCR	ACTGAAAATTGTAAACAAAGAAACGGCACTACA
IGN23-HaeIII-r, HaeIII PCR	GATCGGTCCATAAACTTGTTGGGTTT
solo LTR A-A221, RT-PCR	ATCAATTATTATGTCATGTTAAAACCGATTG
solo LTR A-A222, RT-PCR	TGTTTCGAGTTTTATTCTCTCTAGTCTTCATT
NPTII-Q-F, RT-PCR	CAAGCTCTTCAGCAATATCACGG
NPTII-Q-R, RT-PCR	GATGCCTGCTTGCCGAATATC
RD29A-Q-F, RT-PCR	CCTGTCGTGTCTTCCGATTACAC
RD29A-Q-R, RT-PCR	GACAATTCGGACAGAGGATGATG
LUC-Q-F, RT-PCR	GGAGAGCAACTGCATAAGGCTATG
LUC-Q-R, RT-PCR	GACGATTCTGTGATTTGTATTCAGC
AtGP1-F, RT-PCR	ACAGTGCCACAGTTGAGCAG
AtGP1-R, RT-PCR	CAGAAAAATACTCGGTGCCAAT
Actin7-f2，RT-PCR	AGCCACTTGTCTGTGACAATGG
Actin7-r2，RT-PCR	CGTAGATTGGCACAGTGTGAGAC
5S rDNA-F, Southern probe amplification	GGATGCGATCATACCAG
5S rDNA-R, Southern probe amplification	GAGGGATGCAMCACSAG
soloLTR-C-F2, Small RNA probe amplification	AATGCATTACAAAAACCTTCTGA
soloLTR-C-R2, Small RNA probe amplification	GGATTCACGATTAGAGAACGTAGA
Primers for real-time PCR
RD29A-Q-F	CCTGTCGTGTCTTCCGATTACAC
RD29A-Q-R	GACAATTCGGACAGAGGATGATG
Q-LUC-F	TGTTACAACACCCCAACATCTTCG
Q-LUC-R	GTAATCCACGATCTCTTTTTCCGTC
Q-ROS1-F	AAGGTCACATGTTGTGAACCAAT
Q-ROS1-R	ATGCTCGTCTGGAAGTTCGTA
Actin7-f2	AGCCACTTGTCTGTGACAATGG
Actin7-r2	CGTAGATTGGCACAGTGTGAGAC
AtGP1-F	ACAGTGCCACAGTTGAGCAG
AtGP1-R	CAGAAAAATACTCGGTGCCAAT
solo LTR A-A221	ATCAATTATTATGTCATGTTAAAACCGATTG
solo LTR A-A222	TGTTTCGAGTTTTATTCTCTCTAGTCTTCATT
SDC-2g17690-F	ATCAGACACCGATCTCAAATACCGG
SDC-2g17690-R	TCTCCGCAAGAACCGTTAGTGATGT
ERT7_RT_F	GCCAATCTATCCAAGGCAGAGACG
ERT7_RT_R	TTACACCACATCTGATCCCTTTACTCTACC
ERT9_RT_F2	CTTACTCCAATAGACCATGGCTATTGC
ERT9_RT_R2	GGCTTCTGCATCATGTATGATTTGCTCG
ERT12_RT_F	CAGGCTTTGAGCCCTCTAGATCTGG
ERT12_RT_R	ACTTCGGAGAGGTGTGGGGTTGC
ERT14_RT_F3	CCATTCGTGTTTAGGTTGAGTTAAGTGAGG
ERT14_RT_R3	CACTGGAAATATAGATTTCATTGATAGAAGATCTG
QRT-At1TE51360-LTRCO1-F3	GCCGAATGGCTCATTAAGTACCTG
QRT-At1TE51360-LTRCO1-R3	AAGTGGGTATTCGTGCGAAAAAGA
QRT-At2TE78930-F1	TTGATTAATGATCGCGAAAAAGTA
QRT-At2TE78930-R1	TAATGAGTGTTGATCGGAAAGAGA
Actin2-ChIP-F	GAGAGATTCAGATGCCCAGAAGTC
Actin2-ChIP-R	TGGATTCCAGCAGCTTCCA
solo LTR-chip-q-F	GGATAGAGATGAATGATGGATAATGACA
solo LTR-chip-q-R	TTATTTTGATCAGTGTTATAAACCGGATA
IGN5-ChIP-F	AAGCCCAAACCATACACTAATAATCTAAT
IGN5-ChIP-R	CCGAATAACAGCAAGTCCTTTTAATA
IGN23-CHIP-F	GCCATTAGTTTTAGATGGACTGCAA
IGN23-CHIP-R	GGGCGAACCTGGAGAAAGTT
RD29A-ChIP-F	ACCACGAAAACAGACGCTTC
RD29A-trans-ChIP-R	CTTTATGTTTTTGGCGTCTTCC
RD29A-endo-ChIP-R	CAAACCCTTTATTCCTGATGATTG
CHIP-HSP70-A512	CTCTTCCTCACACAATCATAAACA
CHIP-HSP70-A513	CAGAATTGTTCGCCGGAAAG
CHIP-PVS1-JR339	GAAAATTAGAGAGTGAAACGAGAGCA
CHIP-PVS1-JR340	TTTATTGGCCTGCCCTATTTG
CHIP-PVS2-JR377	CCTTCAAGGGGTGTGAAAAGA
CHIP-PVS2-JR378	TCTCCTTCTTCGCTGCCAAA
CHIP-PVS3-JR379	CCCACAAAAATGGTTTTCCATC
CHIP-PVS3-JR380	CAAGCCCAACATCTCGGAAA
CHIP-PVS4-JR381	CCCATTGGTCCATTTGGTGT
CHIP-PVS4-JR382	GGGCCTGTAGTGGCCTTGTA
CHIP-PVS5-JR555	AGTTGGATGGAGTCCACGAC
CHIP-PVS5-JR556	CGCTCTCTGCAATTTTGCTT
CHIP-PVS6-JR575	AAGGAGAAGAGACGAGTTGATGA
CHIP-PVS6-JR576	TGCCTCTTGCGAAAACAACA
Primers for small RNA probes
siRNA02 probe	GTTGACCAGTCCGCCAGCCGAT
siRNA1003 probe	ATGCCAAGTTTGGCCTCACGGTCT
ta-siRNA255 probe	TACGCTATGTTGGACTTAGAA
AtREP2	GCGGGACGGGTTTGGCAGGACGTTACTTAAT
microRNA171 probe	GATATTGGCGCGGCTCAATCA
Primers for complementation plasmid construction
At5g43990-EcoRI-F1, pCambia 1305	CGGAATTCGAGAGATTTTTGTTTCTTGATGTTC
At5g43990-SalI-R1, pCambia1305	ACGCGTCGACTGCTCGCTTCTTCACATTCTTGCCT
gCHR19-PstI-f, pRI909	GTGGGTACCACATTTTTCTCATTCGTATCTTTCTGG
gCHR19-KpnI-r, pRI909	GGGGTACCTCCCATGAGAAGAGAAGCAAGAATC
gCHR27-XbaI-f, pRI909	GCTCTAGATTGGTGAAGTTGGGAAGATAAACG
gCHR28-KpnI-r, pRI909	GGGGTACCCACCATAAACAGATACTTGAGATCGTC
gSUVR1-BamHI-f, pRI909	CGGGATCCGCTGAGATTTTCTCCGTACAAGTGAT
gSUVR1-KpnI-r, pRI909	GGGGTACC TGCTTTGTTCAAAATCTGCATGGTC
43990-55amino-F	GGTCTTGAAAAACCTTGCCGCCCTTTACGAGAAAA
43990-55amino-R	TTTCTCGTAAAGGGCGGCAAGGTTTTTCAAGAC
43990-75-amino-F	ACAGGGTTCTTGCTGCTGCTATCTTCGATA
43990-75-amino-R	ATCGAAGATAGCAGCAGCAAGAACCCTGTA
659 point-F	TCCAGGTTCATCAATAAGAGGTAAAGGGACACT
659 point-R	AGTGTCCCTTTACCTCTTATTGATGAACCTGGA
661 point-F	TGTCTATATGTGCAGAGCCTTAGATGCAAATT
661 point-R	AATTTGCATCTAAGGCTCTGCACATATAGACA
Primers for genotyping of salk mutants
012786C-f, SUVR1(AT1G04050)	GGTTCTATTGCCAGCTCATCCTATG
012786C-r, SUVR1	CTGGTTGAATTCTTTGCCAAGTCT
054130C-f, CHR19(AT2G02090)	GTCACTTCAATCTCAATCTAGGGTTTTC
054130C-r, CHR19	TCATCCTCACTAGCACTACTCTCAGC
063135C-f, CHR27(AT3G20010)	CCATGACTGAAAGTGATCTACCTCC
063135C-r, CHR27	TCATTACCACATGCACTCAGAACC
057016C-f, CHR28(AT1G50410)	ACAGGACTTACAAATCTCGACTCACG
057016C-r, CHR28	AGTGCAGCCTGATAGATCAGCCTCT
Primers for bacterial and yeast expression constructs
cSUVR2-BamHI-f, pET28a, pGEX-6P-1	CGGGATCCATGGCACCTAATCTGCATATCAAG
cSUVR2-XhoI-r, pET28a, pGEX-6P-1	CCGCTCGAGTCATGCTCGCTTCTTCACATTCT
cSUVR2-SET-1099f, pET28a, pGEX-6P-1	CGGGATCCGCAGTTGGTGATTCCATGGCTTTG
cSUVR1-BamHI-f, pET28a, pGEX-6P-1	CGGGATCCATGGCACCGA ATCTTAGGAT TAAG
cSUVR1-SalI-r, pGEX-6P-1	ACGCGTCGAC TCATGCTTTGTTCAAAATCTGCATG
cSUVR1-NotI-r, pET28a	ATTTGCGGCCGCTCATGCTTTGTTCAAAATCTGCATG
SUVR2-EcoRI-f, AD-SUVR2, BD-SUVR2	CCGGAATTC ATGGCACCTAATCTGCATATCAAG
SUVR2-BamHI-r, AD-SUVR2, BD-SUVR2	CGCGGATCC TCATGCTCGCTTCTTCACATTCT
SUVR2-BamHI-300bp-r, BD-SUVR2-a	CGCGGATCC TCAATCTTCGTCATCCTCGATAGATTC
SUVR2-BamHI-1122bp-r, BD-SUVR2-b	CGCGGATCC TCACAAAGCCATGGAATCACCAAC
SUVR2-EcoRI-1099bp-f, BD-SUVR2-c	CGCGGATCC TCATGCTCGCTTCTTCACATTCT
SUVR2-EcoRI-1627bp-f, BD-SUVR2-d	CCGGAATTCGTTGTCCAACAGGGCATTCACAAC
SUVR2-BamHI-1650bp-r, BD-SUVR2-e	CGCGGATCC TCAGTTGTGAATGCCCTGTTGGACAAC
